# Supplementary material for: 2-[(E)-Phen­yl(2-phenyl­hydrazin-1-yl­idene)meth­yl]phenol
Source: Acta Crystallogr Sect E Struct Rep Online. 2012 Feb 24;68(Pt 3):o796–7. doi: 10.1107/S1600536812005387 (PMC3297864; doi:10.1107/S1600536812005387)
Supplement: Supplementary file 2 [file e-68-0o796-Isup2.hkl]

#
# h,k,l, Fc-squared, Fo-squared, sigma(Fo-squared) and status flag
#
data_I
_shelx_title ' feb9 in space group P 21/c'
_shelx_refln_list_code          4
_shelx_F_calc_maximum      146.36
_exptl_crystal_F_000       608.00
_reflns_d_resolution_high  0.7697
 
loop_
 _symmetry_equiv_pos_as_xyz
 'x, y, z'
 '-x, y+1/2, -z+1/2'
 '-x, -y, -z'
 'x, -y-1/2, z-1/2'
 
_cell_length_a     9.6796
_cell_length_b    15.3312
_cell_length_c    10.3593
_cell_angle_alpha  90.000
_cell_angle_beta  108.149
_cell_angle_gamma  90.000
 
_shelx_F_squared_multiplier     1.000
 
loop_
 _refln_index_h
 _refln_index_k
 _refln_index_l
 _refln_F_squared_calc
 _refln_F_squared_meas
 _refln_F_squared_sigma
 _refln_observed_status
   2   0   0     9224.36     8496.71    186.63 o
   3   0   0     3223.39     2910.37     55.62 o
   4   0   0      396.40      412.76     12.10 o
   5   0   0        8.95        6.00      1.47 o
   6   0   0        1.32        6.46      2.72 o
   7   0   0      278.83      262.66     11.87 o
   8   0   0       10.88       21.33      4.47 o
   9   0   0        7.61       12.00      4.87 o
  10   0   0      120.28      145.62     12.76 o
  11   0   0       81.39       82.18     14.56 o
   2   1   0     3879.69     3577.77     52.00 o
   3   1   0       54.56       51.73      1.55 o
   4   1   0      788.28      781.43     10.32 o
   5   1   0       25.35       34.53      1.67 o
   6   1   0     1125.86     1287.29     19.68 o
   7   1   0       83.54       72.80      3.51 o
   8   1   0      182.94      184.77      6.17 o
   9   1   0        4.55        8.11      5.13 o
  10   1   0        0.46        0.13      4.70 o
  11   1   0        9.46       19.54      6.28 o
   1   2   0     1587.95     1336.43     32.39 o
   2   2   0      440.19      381.26      5.62 o
   3   2   0       84.01       85.52      2.11 o
   4   2   0      346.15      363.24      5.07 o
   5   2   0        1.59        1.47      1.09 o
   6   2   0      123.23      144.13      4.35 o
   7   2   0        0.18        0.06      1.55 o
   8   2   0        5.84        6.46      1.98 o
   9   2   0        0.74        4.81      5.07 o
  10   2   0        5.20        9.67      3.59 o
  11   2   0       40.74       44.45      9.12 o
   1   3   0     3761.27     3470.26     39.53 o
   3   3   0      437.28      409.72      6.64 o
   4   3   0        4.11        0.72      0.60 o
   5   3   0      667.80      642.23      9.03 o
   6   3   0        2.92        3.14      1.04 o
   7   3   0        2.09        3.34      1.42 o
   8   3   0       58.62       61.44      4.44 o
   9   3   0       30.66       22.99      3.65 o
  10   3   0      247.40      258.77     13.04 o
  11   3   0       27.76       19.01      6.92 o
   0   4   0     3145.65     2941.18     44.06 o
   1   4   0     3583.45     3316.02     39.55 o
   2   4   0     2905.91     2793.70     31.21 o
   3   4   0      481.84      479.72      6.60 o
   4   4   0      730.91      777.49     13.59 o
   5   4   0        0.00       -0.26      0.81 o
   6   4   0       26.35       27.51      1.69 o
   7   4   0       54.26       59.66      2.59 o
   8   4   0        4.92        5.94      1.55 o
   9   4   0        0.11        3.65      2.22 o
  10   4   0        0.03       -2.81     12.39 o
  11   4   0       60.38       70.13      9.58 o
   1   5   0     3881.54     3598.00     37.73 o
   2   5   0      154.12      159.39      2.73 o
   3   5   0     1231.78     1201.65     11.72 o
   4   5   0     2584.32     2640.30     29.91 o
   5   5   0        0.99        0.66      1.35 o
   6   5   0        0.00        0.25      1.31 o
   7   5   0       23.47       27.11      1.85 o
   8   5   0      148.84      166.80      5.29 o
   9   5   0       49.62       52.30      4.89 o
  10   5   0       21.63       26.37      6.40 o
  11   5   0       68.18       62.94      8.90 o
   0   6   0        5.82       11.57      1.32 o
   1   6   0      154.15      133.47      2.79 o
   2   6   0      950.10      917.88     10.39 o
   3   6   0      749.44      813.40      9.31 o
   4   6   0     1261.59     1297.21     20.33 o
   5   6   0        7.39       10.10      1.43 o
   6   6   0        1.97        3.61      1.37 o
   7   6   0      382.00      390.23     10.27 o
   8   6   0      281.36      279.33     15.95 o
   9   6   0       75.99       68.37      8.05 o
  10   6   0       32.16       31.81      7.50 o
  11   6   0        0.03       -3.25      4.55 o
   1   7   0      897.37      911.08     10.27 o
   2   7   0      466.43      464.66      5.95 o
   3   7   0     2415.84     2452.73     24.71 o
   4   7   0      121.59      108.00      2.94 o
   5   7   0      386.57      409.64      8.28 o
   6   7   0      135.22      130.28      4.20 o
   7   7   0       46.33       41.56      2.68 o
   8   7   0      107.93      108.67      5.61 o
   9   7   0       33.20       42.25      6.35 o
  10   7   0        0.39        2.18      5.55 o
  11   7   0        1.89        9.16      5.02 o
   0   8   0      618.68      613.06     13.91 o
   1   8   0     1543.03     1459.71     15.27 o
   2   8   0      147.29      142.58      2.89 o
   3   8   0      584.65      585.81      8.85 o
   4   8   0       73.87       56.77      2.11 o
   5   8   0      249.76      271.09      8.18 o
   6   8   0     2924.75     3161.03     68.91 o
   7   8   0       65.53       63.87      4.48 o
   8   8   0        5.74        2.38      2.05 o
   9   8   0        7.89        6.74      3.48 o
  10   8   0        1.66       -2.26      4.30 o
   1   9   0       51.03       55.03      2.01 o
   2   9   0      155.23      165.30      3.91 o
   3   9   0      131.24      135.07      3.39 o
   4   9   0        1.77        2.57      0.91 o
   5   9   0       24.84       25.78      2.17 o
   6   9   0       28.59       32.14      2.51 o
   7   9   0        8.39        6.52      2.10 o
   8   9   0        1.66        0.10      2.07 o
   9   9   0       13.90       15.30      3.66 o
  10   9   0        2.07       -3.47      3.91 o
   0  10   0        2.03        1.10      1.43 o
   1  10   0       95.15       86.30      2.75 o
   2  10   0       42.76       44.91      2.39 o
   3  10   0      283.99      294.51      5.72 o
   4  10   0       12.69       10.69      1.35 o
   5  10   0        6.79        9.19      1.93 o
   6  10   0       34.12       30.48      2.64 o
   7  10   0        7.06        6.96      2.21 o
   8  10   0       60.99       60.83      6.24 o
   9  10   0        0.03        1.20      3.14 o
  10  10   0       54.15       55.48      7.54 o
   1  11   0        1.38        0.97      1.34 o
   2  11   0       50.24       52.36      2.32 o
   3  11   0       20.05       20.46      1.96 o
   4  11   0     1382.79     1448.93     29.77 o
   5  11   0      776.97      831.00     20.26 o
   6  11   0       54.71       61.21      5.40 o
   7  11   0       47.92       47.53      3.99 o
   8  11   0       60.56       65.72      4.96 o
   9  11   0        0.33        6.32      3.80 o
   0  12   0      125.33      133.87      5.70 o
   1  12   0       28.91       29.62      1.97 o
   2  12   0      111.93      105.24      4.20 o
   3  12   0       16.27       20.70      2.06 o
   4  12   0      982.88     1003.49     22.07 o
   5  12   0        5.25        3.62      1.90 o
   6  12   0        1.92       -0.94      2.16 o
   7  12   0      168.27      171.27     10.40 o
   8  12   0       16.78       15.61      3.89 o
   9  12   0        7.45        7.19      3.84 o
   1  13   0       36.67       38.11      2.58 o
   2  13   0      267.01      282.87      8.47 o
   3  13   0      288.62      288.92      8.09 o
   4  13   0        1.18       -3.14      2.28 o
   5  13   0       44.37       38.13      3.46 o
   6  13   0        3.61        2.58      2.58 o
   7  13   0        0.01        2.37      3.20 o
   8  13   0        0.15       -1.09      5.89 o
   9  13   0       27.36       23.21      4.61 o
   0  14   0       12.73       14.12      2.78 o
   1  14   0       19.78       20.72      2.70 o
   2  14   0      252.73      280.03      8.80 o
   3  14   0     1167.21     1239.37     30.52 o
   4  14   0       14.72       12.42      2.88 o
   5  14   0       58.87       50.42      4.12 o
   6  14   0       35.37       31.40      3.80 o
   7  14   0       18.02       18.09      3.75 o
   8  14   0       30.06       27.62      4.50 o
   1  15   0      122.87      124.59      5.48 o
   2  15   0       66.06       69.75      7.22 o
   3  15   0       68.55       69.10      5.19 o
   4  15   0       73.63       77.55      6.25 o
   5  15   0        2.94        9.15      3.38 o
   6  15   0        5.58        3.18      3.79 o
   7  15   0       41.04       48.32      5.02 o
   0  16   0      297.05      312.15     21.58 o
   1  16   0       65.63       64.29      3.65 o
   2  16   0        2.64        6.62      2.50 o
   3  16   0        4.79        9.12      3.14 o
   4  16   0        1.13        1.98      3.01 o
   5  16   0       11.94       13.01      3.41 o
   6  16   0       28.16       33.88      4.30 o
   7  16   0       12.99        4.86      4.73 o
   1  17   0      334.26      374.94     12.92 o
   2  17   0        0.83        0.02      2.39 o
   3  17   0        2.46        2.92      2.54 o
   4  17   0        4.30        1.92      3.09 o
   5  17   0      239.28      233.00     12.82 o
   6  17   0        5.60        5.08      4.69 o
   0  18   0       51.14       49.47      6.53 o
   1  18   0       20.30       17.16      3.67 o
   2  18   0       89.38       90.49     10.53 o
   3  18   0        1.00        3.53      2.99 o
   4  18   0        4.83       -1.45      2.98 o
   5  18   0       17.03       15.49      5.82 o
   1  19   0      197.59      196.71      9.77 o
   2  19   0        8.36        0.82      4.22 o
   3  19   0        9.07        5.35      4.90 o
 -12   1   1       23.74       19.07     15.56 o
 -11   1   1       46.18       37.31      7.03 o
 -10   1   1       22.85       26.59      6.30 o
  -9   1   1        0.42        3.73      4.46 o
  -8   1   1       43.73       42.37      2.79 o
  -7   1   1      262.57      314.36      7.36 o
  -6   1   1     1210.65     1306.83     21.92 o
  -5   1   1       34.08       38.27      1.78 o
  -4   1   1       41.14       30.97      2.15 o
  -3   1   1        6.62        3.10      0.79 o
  -2   1   1      203.69      210.81      3.55 o
   1   1   1     1195.26     1030.38     15.31 o
   2   1   1      116.70      104.77      1.82 o
   3   1   1       34.74       39.35      1.21 o
   4   1   1        7.13        7.12      0.95 o
   5   1   1       14.07       15.73      1.42 o
   6   1   1       15.88       16.18      1.88 o
   7   1   1        0.19        0.82      1.49 o
   8   1   1       21.98       19.81      2.26 o
   9   1   1      146.51      172.71      8.92 o
  10   1   1        4.35        6.97      3.75 o
  11   1   1      128.34      141.19     18.77 o
 -12   2   1       18.88       11.70     10.99 o
 -11   2   1       75.38       72.13      9.34 o
 -10   2   1        0.39        4.20      4.46 o
  -9   2   1        6.55        5.19      3.44 o
  -8   2   1      170.56      183.44      6.38 o
  -7   2   1      477.02      528.95     13.07 o
  -6   2   1      314.24      321.94      6.94 o
  -5   2   1     1611.45     1885.40     29.10 o
  -4   2   1     1246.85     1355.69     24.86 o
  -3   2   1     1145.57     1062.28     18.49 o
  -2   2   1        0.99        1.81      0.60 o
  -1   2   1     2067.58     1821.90     32.50 o
   0   2   1      435.98      365.28     13.60 o
   1   2   1      647.67      544.60      8.03 o
   2   2   1        8.47        6.44      0.89 o
   3   2   1        1.30        1.74      0.76 o
   4   2   1        0.53        0.71      0.78 o
   5   2   1      197.24      199.34      3.73 o
   6   2   1        6.72        6.24      1.07 o
   7   2   1        6.66        7.44      1.83 o
   8   2   1        5.91        5.63      2.01 o
   9   2   1      104.59      108.03      6.54 o
  10   2   1       66.94       68.28      6.31 o
  11   2   1       28.80       30.62      7.08 o
 -12   3   1        6.47       16.51      8.28 o
 -11   3   1       32.38       30.66      6.37 o
 -10   3   1       19.77        5.47      5.76 o
  -9   3   1        4.24       10.01      4.51 o
  -8   3   1       33.17       40.66      2.98 o
  -7   3   1      142.93      151.39      4.96 o
  -6   3   1       78.52       82.10      3.44 o
  -5   3   1      361.19      375.78      6.94 o
  -4   3   1      799.54      807.14     12.59 o
  -3   3   1      686.57      645.89     11.12 o
  -2   3   1     6055.15     5661.32     69.37 o
  -1   3   1     3717.12     3367.35     40.73 o
   0   3   1     4293.94     3859.52     42.37 o
   2   3   1     2850.29     2735.27     30.17 o
   3   3   1     1191.90     1171.07     13.88 o
   4   3   1       66.40       64.41      1.98 o
   5   3   1      108.52      111.67      2.66 o
   6   3   1        3.27        3.53      1.36 o
   7   3   1        8.00        9.06      1.71 o
   8   3   1       24.21       21.13      3.75 o
   9   3   1      146.83      172.73      8.77 o
  10   3   1       87.28       91.75     13.38 o
  11   3   1       31.98       44.28      7.25 o
 -11   4   1        1.65        5.74     12.81 o
 -10   4   1        3.61        5.37      4.64 o
  -9   4   1        9.10        6.32      2.54 o
  -8   4   1       77.24       88.41      3.58 o
  -7   4   1       36.10       36.56      2.09 o
  -6   4   1      242.60      255.02      5.97 o
  -5   4   1      359.55      377.73      6.35 o
  -4   4   1      132.24      137.68      4.17 o
  -3   4   1      864.26      820.26      9.91 o
  -2   4   1     1473.19     1402.13     15.73 o
  -1   4   1        6.01        9.05      0.67 o
   0   4   1     2533.09     2392.24     26.74 o
   1   4   1      444.88      441.82      5.47 o
   2   4   1       95.57       95.39      1.97 o
   3   4   1      305.58      308.95      5.40 o
   4   4   1       35.58       37.64      1.73 o
   5   4   1        0.25        1.79      1.08 o
   6   4   1        0.00        0.72      1.13 o
   7   4   1      402.89      432.76      9.31 o
   8   4   1       85.96       91.18      5.68 o
   9   4   1       58.52       57.40      6.54 o
  10   4   1        0.04        7.59      8.22 o
  11   4   1        4.64        5.97      6.89 o
 -11   5   1       44.07       55.56      9.06 o
 -10   5   1      234.06      250.68     16.75 o
  -9   5   1       32.31       38.47      3.78 o
  -8   5   1       79.16       89.11      3.67 o
  -7   5   1       30.09       40.84      2.02 o
  -6   5   1       33.74       41.21      2.33 o
  -5   5   1       46.47       61.83      2.26 o
  -4   5   1       47.60       46.17      2.03 o
  -3   5   1     1063.92     1197.46     14.48 o
  -2   5   1      724.53      764.83      9.50 o
  -1   5   1       51.61       51.02      2.15 o
   0   5   1      240.91      205.74      3.19 o
   1   5   1        6.63        2.59      0.86 o
   2   5   1      103.24       97.78      2.25 o
   3   5   1      267.17      230.17      4.44 o
   4   5   1      240.80      239.43      3.91 o
   5   5   1      236.68      235.63      5.15 o
   6   5   1      181.74      191.14      4.78 o
   7   5   1      894.72      967.47     22.48 o
   8   5   1      391.64      392.64     12.60 o
   9   5   1        0.21        0.85      5.62 o
  10   5   1       10.23       10.53      6.93 o
  11   5   1        0.43        1.83      6.61 o
 -11   6   1        5.93        3.47      4.52 o
 -10   6   1       96.08       96.19      8.67 o
  -9   6   1       30.25       24.36      6.67 o
  -8   6   1        2.63       -1.61      1.73 o
  -7   6   1       30.31       29.37      2.25 o
  -6   6   1       78.62       79.66      4.82 o
  -5   6   1      125.93      134.06      3.40 o
  -4   6   1        6.69        6.93      1.30 o
  -3   6   1     1106.76     1143.54     13.37 o
  -2   6   1      285.33      279.22      4.10 o
  -1   6   1      189.20      194.54      4.87 o
   0   6   1     1286.71     1251.39     13.59 o
   1   6   1     1743.44     1785.67     22.48 o
   2   6   1       74.92       86.77      2.45 o
   3   6   1     5987.32     6036.34     52.07 o
   4   6   1      116.07      132.43      3.11 o
   5   6   1        2.93        1.89      1.12 o
   6   6   1       32.35       29.28      1.86 o
   7   6   1      276.60      292.46      8.29 o
   8   6   1       41.59       33.59      3.80 o
   9   6   1       13.14       12.27      3.89 o
  10   6   1        5.54        9.97      3.89 o
  11   6   1       13.24       11.90      5.08 o
 -11   7   1       51.79       54.53      7.86 o
 -10   7   1       17.94       31.33      8.40 o
  -9   7   1        0.01        3.79      4.01 o
  -8   7   1       24.48       19.22      2.44 o
  -7   7   1       43.36       48.87      3.30 o
  -6   7   1      242.38      258.71      6.73 o
  -5   7   1       12.38       10.43      1.47 o
  -4   7   1       75.75       79.97      2.52 o
  -3   7   1       76.92       75.65      2.82 o
  -2   7   1      208.07      223.18      3.62 o
  -1   7   1      132.19      153.05      3.83 o
   0   7   1       12.22       10.47      0.94 o
   1   7   1       78.06       87.22      2.05 o
   2   7   1      964.19      933.81     10.29 o
   3   7   1     1101.69     1144.68     16.43 o
   4   7   1      179.78      168.83      3.70 o
   5   7   1      374.71      383.90      7.15 o
   6   7   1       25.05       26.04      2.26 o
   7   7   1      102.99      103.67      3.79 o
   8   7   1       33.28       32.69      2.98 o
   9   7   1       35.42       36.91      4.12 o
  10   7   1        0.43        2.97      4.47 o
 -11   8   1       57.29       39.30      6.63 o
 -10   8   1        0.92       -1.06      4.22 o
  -9   8   1      114.66      102.21      8.31 o
  -8   8   1        0.95        0.69      3.07 o
  -7   8   1        0.20        0.01      1.63 o
  -6   8   1       64.11       70.48      3.66 o
  -5   8   1      268.23      264.82      7.27 o
  -4   8   1        0.47        1.65      1.12 o
  -3   8   1      138.86      172.91      4.90 o
  -2   8   1       41.04       43.50      2.07 o
  -1   8   1      520.46      551.68      7.39 o
   0   8   1      490.08      508.48      7.02 o
   1   8   1      169.38      197.98      3.93 o
   2   8   1      767.49      746.77      8.85 o
   3   8   1       19.24       22.17      1.77 o
   4   8   1      581.86      594.32      9.65 o
   5   8   1       21.37       21.49      2.43 o
   6   8   1     1543.32     1662.45     32.90 o
   7   8   1       86.99       85.39      4.09 o
   8   8   1        0.61       -3.11      2.08 o
   9   8   1       24.30       24.58      3.80 o
  10   8   1       35.24       36.82      6.12 o
 -10   9   1        7.85        8.06      4.48 o
  -9   9   1        0.12       -1.36      3.86 o
  -8   9   1        0.00       -1.61      2.13 o
  -7   9   1       53.46       47.24      3.18 o
  -6   9   1      308.18      313.04      8.30 o
  -5   9   1        5.89        8.98      1.88 o
  -4   9   1      573.01      607.59     10.67 o
  -3   9   1       31.55       30.31      1.78 o
  -2   9   1        4.33        8.02      1.70 o
  -1   9   1      140.14      162.42      4.46 o
   0   9   1      843.51      945.24     13.09 o
   1   9   1        4.89        7.24      1.20 o
   2   9   1      223.60      202.05      4.49 o
   3   9   1      237.02      222.43      4.58 o
   4   9   1       27.69       22.63      1.83 o
   5   9   1     1628.98     1682.01     35.38 o
   6   9   1      103.97      106.01      4.50 o
   7   9   1       18.38       13.03      2.50 o
   8   9   1       40.02       41.57      3.42 o
   9   9   1        9.42        5.92      4.45 o
  10   9   1        9.65       13.48      4.20 o
 -10  10   1        0.02       -2.00      4.46 o
  -9  10   1        2.77       10.84      3.86 o
  -8  10   1       26.22       31.45      3.54 o
  -7  10   1       59.19       56.55      3.54 o
  -6  10   1        9.45       12.07      2.20 o
  -5  10   1        0.84       -1.11      1.49 o
  -4  10   1      446.41      479.61      8.67 o
  -3  10   1      202.07      228.64      5.06 o
  -2  10   1       17.88       16.18      1.61 o
  -1  10   1       26.45       35.49      1.81 o
   0  10   1      104.37       92.77      3.47 o
   1  10   1        7.34        5.18      1.39 o
   2  10   1      260.64      297.37      5.83 o
   3  10   1       17.38       14.07      1.92 o
   4  10   1      885.19      915.37     16.34 o
   5  10   1      828.51      844.50     20.76 o
   6  10   1       59.09       55.41      4.54 o
   7  10   1       27.11       23.99      2.82 o
   8  10   1       16.28       16.23      3.33 o
   9  10   1       10.02        7.50      4.57 o
  10  10   1       42.64       31.62     10.09 o
 -10  11   1      118.82      129.61     11.49 o
  -9  11   1        1.58       -3.43      4.32 o
  -8  11   1       27.41       25.29      4.34 o
  -7  11   1       40.43       40.90      3.55 o
  -6  11   1        0.15       -2.79      1.86 o
  -5  11   1      419.76      454.61     10.78 o
  -4  11   1       74.03       75.91      3.39 o
  -3  11   1      287.00      284.76      6.35 o
  -2  11   1      311.05      334.15      6.58 o
  -1  11   1        0.28        2.24      1.41 o
   0  11   1        4.09        3.02      1.01 o
   1  11   1       44.72       51.75      2.17 o
   2  11   1      749.81      761.53     14.27 o
   3  11   1       13.46       13.31      1.95 o
   4  11   1     2450.42     2643.49     48.11 o
   5  11   1       22.53       17.79      2.52 o
   6  11   1        3.89        3.89      2.87 o
   7  11   1      550.81      558.01     20.19 o
   8  11   1       45.34       45.57      4.16 o
   9  11   1       20.13       16.06      4.38 o
  -9  12   1        1.51       -1.39      4.78 o
  -8  12   1        2.19       -0.34      3.21 o
  -7  12   1        3.70        6.46      2.97 o
  -6  12   1       24.60       21.39      2.74 o
  -5  12   1       19.43       23.99      2.30 o
  -4  12   1      409.78      430.91      9.89 o
  -3  12   1        2.43        5.28      1.67 o
  -2  12   1      746.90      817.17     15.51 o
  -1  12   1        9.77       13.27      1.44 o
   0  12   1        7.85        9.31      1.43 o
   1  12   1        0.06        0.24      1.21 o
   2  12   1      197.92      211.57      6.42 o
   3  12   1       80.96       74.89      3.55 o
   4  12   1       16.86       12.88      2.15 o
   5  12   1       62.06       55.52      5.21 o
   6  12   1       19.67       20.70      3.67 o
   7  12   1       76.20       59.01      4.37 o
   8  12   1       27.55       21.72      3.93 o
   9  12   1        8.60       -0.10      3.46 o
  -9  13   1       75.20      105.95     13.82 o
  -8  13   1       28.55       31.18      4.69 o
  -7  13   1       17.03       12.32      3.44 o
  -6  13   1        2.20        0.92      2.26 o
  -5  13   1       12.00       14.24      2.26 o
  -4  13   1      195.28      216.45      8.13 o
  -3  13   1       39.66       44.84      2.71 o
  -2  13   1       39.67       41.04      2.77 o
  -1  13   1       51.71       52.68      2.55 o
   0  13   1       59.89       61.32      2.87 o
   1  13   1        0.40       -0.43      1.38 o
   2  13   1        0.60        0.87      1.78 o
   3  13   1      140.01      139.91      4.57 o
   4  13   1      303.65      306.40     10.52 o
   5  13   1       18.33       16.47      2.08 o
   6  13   1       65.74       50.58      3.72 o
   7  13   1       40.37       35.24      3.72 o
   8  13   1       31.49       21.13      4.05 o
  -8  14   1        8.62        9.29      3.80 o
  -7  14   1       55.46       58.28      5.76 o
  -6  14   1      190.31      205.23      9.03 o
  -5  14   1        0.64        2.36      2.24 o
  -4  14   1       25.00       24.22      2.60 o
  -3  14   1      271.63      267.00      8.80 o
  -2  14   1       86.94       85.30      4.61 o
  -1  14   1      115.25      118.77      5.04 o
   0  14   1       41.74       50.97      3.02 o
   1  14   1       75.36       63.29      3.42 o
   2  14   1      217.03      219.11      6.98 o
   3  14   1        0.37       -1.07      2.89 o
   4  14   1        6.79       11.75      2.80 o
   5  14   1      109.94      119.55      7.07 o
   6  14   1        8.09        5.54      2.35 o
   7  14   1        4.72       11.30      3.97 o
   8  14   1       18.27        4.44      3.86 o
  -8  15   1        4.94        5.08      4.49 o
  -7  15   1       12.20       26.85      4.25 o
  -6  15   1        4.00       10.17      3.25 o
  -5  15   1        0.66        2.12      2.68 o
  -4  15   1       11.24        7.94      4.65 o
  -3  15   1      276.87      281.85     11.26 o
  -2  15   1       19.98       21.06      2.37 o
  -1  15   1        5.75        6.87      2.08 o
   0  15   1       14.13       13.26      2.16 o
   1  15   1      140.68      137.90      5.78 o
   2  15   1       87.91       88.68      4.89 o
   3  15   1       75.30       78.21      5.06 o
   4  15   1       36.61       37.50      4.17 o
   5  15   1       55.28       41.84      5.16 o
   6  15   1       22.09       14.11      3.79 o
   7  15   1        6.08        5.81      3.52 o
  -7  16   1       76.22       96.85     10.66 o
  -6  16   1        0.64        0.99      3.17 o
  -5  16   1       46.36       47.10      5.78 o
  -4  16   1        1.29        3.69      2.44 o
  -3  16   1        0.18       -0.45      2.30 o
  -2  16   1       82.02       83.78      4.81 o
  -1  16   1      199.46      215.08      8.18 o
   0  16   1      168.36      173.25      7.01 o
   1  16   1      327.73      379.32     13.92 o
   2  16   1        0.28        1.11      1.89 o
   3  16   1       92.20       88.72      7.11 o
   4  16   1       69.81       75.44      5.26 o
   5  16   1       50.06       48.52      4.96 o
   6  16   1       15.36       16.35      4.17 o
  -6  17   1       85.03       84.52      6.69 o
  -5  17   1        1.89       -1.69      2.84 o
  -4  17   1       23.14       24.65      4.97 o
  -3  17   1       45.32       45.18      4.28 o
  -2  17   1       80.59       74.91      5.29 o
  -1  17   1      135.40      151.74      7.00 o
   0  17   1       16.11       14.43      3.15 o
   1  17   1       14.19        9.63      3.27 o
   2  17   1       21.95       24.38      3.66 o
   3  17   1       19.22       26.60      4.38 o
   4  17   1       25.60       12.22      3.50 o
   5  17   1       26.30       23.09      5.00 o
  -5  18   1        7.35        4.59      3.44 o
  -4  18   1        2.91        3.50      3.42 o
  -3  18   1        1.35        1.69      2.91 o
  -2  18   1        4.46        4.63      2.31 o
  -1  18   1      174.23      190.46      8.74 o
   0  18   1       31.40       26.05      3.78 o
   1  18   1       97.87      105.96     11.27 o
   2  18   1       37.05       47.57      4.71 o
   3  18   1       44.99       46.98      9.31 o
   4  18   1        4.48       -0.20      5.20 o
  -3  19   1        3.04        8.05      4.75 o
  -2  19   1       44.00       40.71      7.71 o
  -1  19   1       22.54       31.39      4.65 o
   0  19   1      104.25      114.48     14.84 o
   1  19   1      122.13      120.82     10.29 o
   2  19   1       46.76       43.28      5.37 o
   3  19   1       48.34       46.98      6.34 o
 -12   0   2       96.69       90.39     13.25 o
 -11   0   2       18.21       13.00      8.02 o
 -10   0   2       76.58       85.72     12.02 o
  -9   0   2        9.69        2.29      4.06 o
  -8   0   2      212.85      226.60      8.98 o
  -7   0   2     1041.30     1111.61     35.18 o
  -6   0   2     1287.57     1333.75     27.97 o
  -5   0   2      467.18      486.98     10.78 o
  -4   0   2      612.96      624.53     26.40 o
  -3   0   2     1458.21     1343.23     34.45 o
  -2   0   2      203.11      186.15      5.03 o
  -1   0   2    12636.01     4639.43    577.48 o
   0   0   2      113.30      100.87      5.54 o
   2   0   2        0.22       -1.07      0.72 o
   3   0   2     1800.03     1619.58     26.07 o
   4   0   2       70.73       73.34      3.09 o
   5   0   2       25.07       36.57      2.51 o
   6   0   2     1027.54     1089.07     24.83 o
   7   0   2       83.10       77.83      7.59 o
   8   0   2      441.71      470.96     20.81 o
   9   0   2        7.19       14.83      4.58 o
  10   0   2      312.73      353.51     32.04 o
  11   0   2      624.56      725.81     83.01 o
 -12   1   2       44.79       47.84     14.21 o
 -11   1   2      267.40      237.39     16.42 o
 -10   1   2      248.20      286.46     22.66 o
  -9   1   2        5.46        1.26      2.10 o
  -8   1   2       19.69       18.82      2.25 o
  -7   1   2       10.03        9.49      1.78 o
  -6   1   2        8.36        4.46      1.33 o
  -5   1   2      297.08      311.87      7.96 o
  -4   1   2       49.64       50.28      2.78 o
  -3   1   2       23.81       20.37      1.66 o
  -2   1   2      993.45      876.06     43.74 o
  -1   1   2      263.00      258.12      4.18 o
   0   1   2     4135.64     3595.54     79.06 o
   1   1   2      444.92      408.17      5.89 o
   2   1   2     1716.37     1592.99     18.24 o
   3   1   2       55.07       49.45      1.81 o
   4   1   2       40.35       48.40      1.59 o
   5   1   2       63.89       76.68      2.19 o
   6   1   2       21.59       21.54      1.65 o
   7   1   2       24.12       24.29      1.95 o
   8   1   2      142.02      134.40      6.38 o
   9   1   2       74.87       90.66      7.29 o
  10   1   2       26.47       26.14      4.90 o
  11   1   2        9.41       12.51      7.07 o
 -12   2   2       73.90       93.63     10.48 o
 -11   2   2       52.56       49.26      7.45 o
 -10   2   2      194.96      259.90     14.49 o
  -9   2   2       58.00       54.29      3.83 o
  -8   2   2      253.48      290.86      7.68 o
  -7   2   2      196.39      222.28      6.08 o
  -6   2   2        5.47        4.89      1.31 o
  -5   2   2     2330.97     2610.18     38.73 o
  -4   2   2      201.81      198.63      4.66 o
  -3   2   2        2.59        2.14      1.24 o
  -2   2   2      299.28      281.57      4.62 o
  -1   2   2       12.54       10.99      0.61 o
   0   2   2      266.01      240.60      3.19 o
   1   2   2      175.72      143.04      2.01 o
   2   2   2     1086.96      960.28     10.80 o
   3   2   2      361.05      386.44      5.31 o
   4   2   2       49.91       52.50      1.65 o
   5   2   2       11.47       12.64      1.24 o
   6   2   2       53.81       49.33      2.47 o
   7   2   2       86.43       86.66      3.46 o
   8   2   2      389.45      416.80     15.79 o
   9   2   2      352.27      386.74     16.17 o
  10   2   2       89.90       98.18      9.66 o
  11   2   2       10.00        3.48      6.99 o
 -12   3   2       65.37       90.17     12.51 o
 -11   3   2        6.39       -5.68      6.14 o
 -10   3   2       69.85       58.29      6.85 o
  -9   3   2      573.99      612.57     18.15 o
  -8   3   2       14.71       18.76      3.23 o
  -7   3   2        0.13        4.38      1.78 o
  -6   3   2       18.00       22.38      2.03 o
  -5   3   2      220.34      236.66      5.92 o
  -4   3   2      378.58      411.80      7.08 o
  -3   3   2       84.03       65.57      1.79 o
  -2   3   2     1944.43     1734.05     22.25 o
  -1   3   2      823.28      714.08      9.59 o
   0   3   2     1768.78     1566.65     21.21 o
   1   3   2    21422.64     8226.01    387.76 o
   2   3   2      244.50      238.95      3.99 o
   3   3   2     2843.99     2928.58     30.55 o
   4   3   2      204.58      189.53      3.65 o
   5   3   2      348.26      341.84      6.07 o
   6   3   2       94.64      103.85      3.21 o
   7   3   2        6.00        5.19      1.50 o
   8   3   2      389.87      447.22     14.24 o
   9   3   2       57.56       55.87      6.07 o
  10   3   2        2.06        3.82      4.59 o
  11   3   2       14.34       19.48      7.48 o
 -12   4   2       34.53       31.44     12.00 o
 -11   4   2       21.76       23.14     12.62 o
 -10   4   2      287.44      309.21     12.00 o
  -9   4   2      260.68      267.71     11.78 o
  -8   4   2      149.94      148.14      6.11 o
  -7   4   2        2.08        2.45      1.71 o
  -6   4   2       26.49       30.97      2.35 o
  -5   4   2      526.60      573.24     16.10 o
  -4   4   2       20.43       23.42      1.78 o
  -3   4   2       16.77       17.38      1.08 o
  -2   4   2       44.41       39.98      1.28 o
  -1   4   2       75.70       58.95      1.34 o
   0   4   2       67.99       70.29      1.71 o
   1   4   2        6.75        4.77      0.67 o
   2   4   2      782.05      739.74      7.81 o
   3   4   2      356.37      348.99      4.81 o
   4   4   2      216.26      200.06      4.00 o
   5   4   2      122.92      120.58      3.19 o
   6   4   2       76.59       74.28      4.06 o
   7   4   2        0.17        0.58      1.46 o
   8   4   2        6.87        6.28      2.32 o
   9   4   2       97.81      111.85      8.22 o
  10   4   2       13.00       14.86      6.13 o
 -12   5   2        0.25        3.13      9.80 o
 -11   5   2        1.54       21.23     11.14 o
 -10   5   2      331.07      353.47     14.25 o
  -9   5   2      339.62      362.91     11.83 o
  -8   5   2        3.17        3.48      0.91 o
  -7   5   2        0.72        2.90      1.86 o
  -6   5   2       80.27       76.52      3.08 o
  -5   5   2     1195.54     1366.01     19.61 o
  -4   5   2      379.10      430.33      6.99 o
  -3   5   2     3720.46     3891.24     48.62 o
  -2   5   2       53.61       53.65      1.25 o
  -1   5   2        1.70        0.71      0.53 o
   0   5   2      583.52      510.38      6.25 o
   1   5   2       45.51       55.45      1.55 o
   2   5   2        0.33        1.22      0.79 o
   3   5   2        1.91        1.32      0.91 o
   4   5   2      173.04      184.87      3.49 o
   5   5   2       37.64       37.83      1.84 o
   6   5   2       99.56      102.81      3.40 o
   7   5   2     2012.94     2237.90     50.72 o
   8   5   2      159.43      184.78      7.94 o
   9   5   2       86.79       86.74      6.76 o
  10   5   2        1.31        5.14      5.65 o
 -11   6   2      102.90      118.95     10.81 o
 -10   6   2      149.27      143.56     10.34 o
  -9   6   2       38.81       28.40      4.62 o
  -8   6   2        6.63        1.99      1.84 o
  -7   6   2       16.84       11.89      2.10 o
  -6   6   2       57.55       53.01      2.85 o
  -5   6   2        5.83        4.94      1.94 o
  -4   6   2      153.31      141.96      3.14 o
  -3   6   2      253.27      297.18      5.39 o
  -2   6   2       85.78       81.48      2.02 o
  -1   6   2      804.42      821.12     11.16 o
   0   6   2        8.04       13.02      0.82 o
   1   6   2     1477.03     1521.11     18.95 o
   2   6   2     2851.40     2945.16     27.68 o
   3   6   2     2464.32     2402.58     22.22 o
   4   6   2        1.91        1.96      1.15 o
   5   6   2      149.62      146.92      3.66 o
   6   6   2       14.53       15.95      1.79 o
   7   6   2       28.46       19.18      1.92 o
   8   6   2        0.36        1.22      2.18 o
   9   6   2        7.80       16.78      3.26 o
  10   6   2        7.88       10.70      4.92 o
 -11   7   2        0.01       -0.59      4.78 o
 -10   7   2        0.54        5.29      4.31 o
  -9   7   2       33.45       27.31      4.96 o
  -8   7   2      113.59      107.86      6.37 o
  -7   7   2        2.14        0.78      1.83 o
  -6   7   2       96.07       97.55      3.76 o
  -5   7   2      520.73      533.99      8.80 o
  -4   7   2       37.42       33.76      2.09 o
  -3   7   2      107.10      108.83      3.67 o
  -2   7   2      247.92      247.54      3.71 o
  -1   7   2      240.40      228.50      6.47 o
   0   7   2      169.28      150.87      2.82 o
   1   7   2      684.02      690.95      8.44 o
   2   7   2      447.39      447.03      8.83 o
   3   7   2      478.93      470.71      6.14 o
   4   7   2        0.11        3.05      1.43 o
   5   7   2      242.18      243.04      5.09 o
   6   7   2      107.78      105.96      3.86 o
   7   7   2        4.28        5.88      3.28 o
   8   7   2       30.26       33.70      3.52 o
   9   7   2        0.71        1.47      3.32 o
  10   7   2        0.68       -1.46      3.86 o
 -11   8   2       24.99       21.78      6.79 o
 -10   8   2        9.73       13.20      6.19 o
  -9   8   2       22.85       23.53      4.21 o
  -8   8   2       44.06       46.54      5.58 o
  -7   8   2       86.62       79.23      4.65 o
  -6   8   2       38.30       41.36      2.88 o
  -5   8   2      139.21      145.75      4.23 o
  -4   8   2       45.36       61.96      2.51 o
  -3   8   2      392.00      417.18      6.34 o
  -2   8   2       73.12       91.01      2.68 o
  -1   8   2      669.49      682.75      9.68 o
   0   8   2       88.56      100.53      3.45 o
   1   8   2      594.09      577.70      7.43 o
   2   8   2      547.79      505.65      7.85 o
   3   8   2        1.84        3.02      1.18 o
   4   8   2      360.66      373.25      7.53 o
   5   8   2     2780.70     2896.98     50.74 o
   6   8   2       82.94       89.01      3.09 o
   7   8   2      545.75      568.87     19.27 o
   8   8   2        2.83        3.45      2.31 o
   9   8   2       49.82       55.34      5.51 o
  10   8   2       31.38       30.09      4.59 o
 -11   9   2       11.03        6.00      9.14 o
 -10   9   2        2.90        7.11      5.10 o
  -9   9   2        0.14       -1.92      4.88 o
  -8   9   2       13.82        4.96      3.82 o
  -7   9   2       36.74       26.48      3.44 o
  -6   9   2      222.75      203.21      6.49 o
  -5   9   2       23.53       22.02      1.75 o
  -4   9   2       46.70       47.56      2.33 o
  -3   9   2      140.45      155.44      3.47 o
  -2   9   2      721.05      805.11     11.19 o
  -1   9   2      203.62      212.15      4.55 o
   0   9   2      406.96      471.05     10.50 o
   1   9   2       86.14       83.49      2.71 o
   2   9   2      106.11      100.10      4.47 o
   3   9   2       58.85       53.30      2.44 o
   4   9   2     1206.52     1253.08     21.66 o
   5   9   2        0.50       -1.52      1.54 o
   6   9   2       15.13       12.80      1.96 o
   7   9   2        0.16       -1.70      1.97 o
   8   9   2       44.86       47.21      4.15 o
   9   9   2        1.03        1.74      3.49 o
 -10  10   2       11.46       19.04      5.83 o
  -9  10   2       63.76       70.22      7.16 o
  -8  10   2       19.34       17.36      3.88 o
  -7  10   2      106.72       99.55      5.41 o
  -6  10   2      111.88      110.55      4.31 o
  -5  10   2      103.03       95.28      3.59 o
  -4  10   2      294.96      301.33      8.19 o
  -3  10   2      137.27      145.80      5.02 o
  -2  10   2      269.40      279.78      5.05 o
  -1  10   2       17.22       14.00      1.18 o
   0  10   2        0.96        0.20      0.87 o
   1  10   2       15.10       13.05      1.26 o
   2  10   2        0.91        0.49      1.17 o
   3  10   2      213.45      233.93      5.73 o
   4  10   2      196.83      216.55      4.78 o
   5  10   2       74.52       72.63      2.97 o
   6  10   2      155.79      155.32      6.09 o
   7  10   2        1.57        5.00      2.46 o
   8  10   2        0.92        5.16      2.84 o
   9  10   2        7.40        4.80      3.49 o
 -10  11   2       35.71       49.76      6.99 o
  -9  11   2        0.57        1.34      8.67 o
  -8  11   2      127.49      127.30      9.06 o
  -7  11   2       25.89       19.52      2.90 o
  -6  11   2      116.94      107.89      4.93 o
  -5  11   2       62.47       62.39      3.20 o
  -4  11   2       62.43       55.09      2.35 o
  -3  11   2      334.49      323.61      6.81 o
  -2  11   2      128.47      131.00      3.61 o
  -1  11   2      616.07      630.27     12.88 o
   0  11   2       12.89       10.44      1.22 o
   1  11   2       56.45       54.10      2.14 o
   2  11   2      408.48      419.00      8.50 o
   3  11   2       29.93       29.89      2.11 o
   4  11   2        5.28        5.84      1.18 o
   5  11   2      244.01      257.84      7.74 o
   6  11   2      492.47      497.48     17.09 o
   7  11   2       85.42       94.71      5.03 o
   8  11   2       14.06        9.86      3.66 o
   9  11   2       33.63       40.77      7.33 o
  -9  12   2        2.40        9.40      6.48 o
  -8  12   2       41.22       37.33      6.60 o
  -7  12   2       12.30       10.74      2.63 o
  -6  12   2       62.14       76.72      4.15 o
  -5  12   2       16.93       13.77      1.89 o
  -4  12   2      259.45      289.68      6.84 o
  -3  12   2       33.62       35.78      2.40 o
  -2  12   2        0.73       -0.17      1.34 o
  -1  12   2        3.83        4.08      1.05 o
   0  12   2      111.22      116.12      3.57 o
   1  12   2      126.14      118.06      3.53 o
   2  12   2      138.56      154.25      5.36 o
   3  12   2      127.63      134.27      4.39 o
   4  12   2      150.45      156.55      6.94 o
   5  12   2        3.50        1.76      1.48 o
   6  12   2      164.32      147.23      6.46 o
   7  12   2       20.32       13.55      3.11 o
   8  12   2       21.37       12.89      4.23 o
  -9  13   2       13.73       10.96      6.45 o
  -8  13   2       79.87       93.59      8.89 o
  -7  13   2      100.16      111.25      7.14 o
  -6  13   2        0.37       -0.35      3.01 o
  -5  13   2       61.21       62.66      3.58 o
  -4  13   2      196.64      202.52      6.89 o
  -3  13   2      447.47      467.56     11.73 o
  -2  13   2        0.04        1.18      1.59 o
  -1  13   2        0.22       -1.05      1.36 o
   0  13   2        1.15        4.04      1.77 o
   1  13   2       47.95       37.80      2.22 o
   2  13   2      129.00      123.01      5.95 o
   3  13   2        0.03       -1.39      1.87 o
   4  13   2        3.03        4.25      1.42 o
   5  13   2       81.24       78.42      3.64 o
   6  13   2       54.47       46.54      3.81 o
   7  13   2        9.19        5.25      3.35 o
   8  13   2       26.51       24.88      5.99 o
  -8  14   2       63.45       68.41      7.60 o
  -7  14   2        0.61        4.71      3.67 o
  -6  14   2        0.12        8.50      3.35 o
  -5  14   2       72.48       82.34      4.09 o
  -4  14   2      387.25      391.83     13.62 o
  -3  14   2      100.90      108.43      5.46 o
  -2  14   2       21.57       23.34      2.43 o
  -1  14   2       33.58       31.51      2.29 o
   0  14   2        3.76        3.96      1.67 o
   1  14   2        2.52        1.80      1.69 o
   2  14   2        5.38        4.47      1.84 o
   3  14   2      401.39      412.14     12.94 o
   4  14   2       66.52       57.39      3.23 o
   5  14   2       26.07       19.68      2.85 o
   6  14   2       30.90       28.98      4.54 o
   7  14   2      129.49      122.04      8.84 o
  -8  15   2       25.54        9.51      5.17 o
  -7  15   2       42.32       31.68      4.68 o
  -6  15   2       12.04       13.44      3.46 o
  -5  15   2       17.12       14.65      3.00 o
  -4  15   2       11.65        8.03      4.31 o
  -3  15   2      228.15      242.11      9.40 o
  -2  15   2       45.11       47.34      4.23 o
  -1  15   2      377.83      369.01     13.35 o
   0  15   2        0.08        1.87      1.72 o
   1  15   2       14.13       11.70      2.70 o
   2  15   2       58.14       65.16      3.85 o
   3  15   2        2.71       -1.41      2.94 o
   4  15   2      151.52      143.42      6.73 o
   5  15   2      167.44      169.98      9.00 o
   6  15   2        5.68        6.20      3.18 o
   7  15   2        9.51       14.17      4.95 o
  -7  16   2        6.90        7.20      4.52 o
  -6  16   2       31.56       32.79      4.24 o
  -5  16   2       47.09       43.85      4.65 o
  -4  16   2       46.09       43.61      4.37 o
  -3  16   2        5.63        7.05      2.62 o
  -2  16   2       25.47       23.09      3.16 o
  -1  16   2        0.15       -1.91      1.67 o
   0  16   2        6.04        4.21      1.91 o
   1  16   2        0.27       -0.09      1.88 o
   2  16   2        4.91        0.30      1.99 o
   3  16   2       74.24       73.37      4.28 o
   4  16   2       25.18       25.75      4.49 o
   5  16   2        6.09        4.10      3.99 o
   6  16   2        6.61        8.59      3.96 o
  -6  17   2      207.60      232.86     11.40 o
  -5  17   2       40.02       45.71      5.03 o
  -4  17   2       14.35       18.21      4.04 o
  -3  17   2        7.41       12.64      2.75 o
  -2  17   2       91.00       82.38      4.97 o
  -1  17   2       13.52       14.49      2.25 o
   0  17   2        3.01        4.82      2.47 o
   1  17   2      112.20      120.10      7.59 o
   2  17   2       32.07       20.96      3.84 o
   3  17   2       11.37       12.58      4.02 o
   4  17   2      118.33      114.94      8.39 o
   5  17   2       47.57       58.24      6.57 o
  -5  18   2        0.01       -0.56      5.38 o
  -4  18   2        0.13        1.19      3.62 o
  -3  18   2       40.36       40.57      3.92 o
  -2  18   2       66.54       73.22      6.94 o
  -1  18   2       12.95       19.00      4.50 o
   0  18   2        0.33       -2.21      4.22 o
   1  18   2       15.51       12.45      4.20 o
   2  18   2       64.88       63.52      6.91 o
   3  18   2       31.70       36.01      5.81 o
   4  18   2        0.46       -4.16      4.85 o
  -3  19   2        0.83        3.01      4.68 o
  -2  19   2        9.27        7.48      4.38 o
  -1  19   2        7.51        7.11      4.55 o
   0  19   2       89.88      115.44      9.42 o
   1  19   2       58.39       54.86      8.98 o
   2  19   2        6.80        9.91      5.36 o
 -12   1   3        9.66        7.31      6.23 o
 -11   1   3       22.91       27.05      6.13 o
 -10   1   3        0.17       -0.72      3.81 o
  -9   1   3       86.69       89.06      4.43 o
  -8   1   3        0.22       -0.98      2.55 o
  -7   1   3      133.26      157.66      5.31 o
  -6   1   3       64.51       53.05      2.62 o
  -5   1   3      123.42      142.03      6.06 o
  -4   1   3      104.36       98.00      3.74 o
  -3   1   3       76.06       66.14      2.21 o
  -2   1   3      801.30      761.84     13.88 o
  -1   1   3     1288.90     1126.74     17.40 o
   0   1   3        3.65        5.36      0.62 o
   1   1   3        1.42        1.94      0.40 o
   2   1   3      239.92      214.70      3.56 o
   3   1   3       83.82       86.57      2.00 o
   4   1   3      438.08      452.23      6.47 o
   5   1   3      229.81      232.08      4.49 o
   6   1   3       44.56       42.11      2.06 o
   7   1   3      222.33      231.08      6.19 o
   8   1   3      150.39      157.19      8.22 o
   9   1   3        0.62       -2.95      3.26 o
  10   1   3      270.01      340.47     20.90 o
 -12   2   3        6.19        4.34      7.26 o
 -11   2   3       48.65       50.43      7.93 o
 -10   2   3       12.76       15.96      5.52 o
  -9   2   3       64.25       59.73      3.98 o
  -8   2   3       74.37       67.58      3.65 o
  -7   2   3       46.40       47.16      3.07 o
  -6   2   3      139.45      178.28      5.07 o
  -5   2   3      383.22      400.71      7.67 o
  -4   2   3      412.65      442.43      8.68 o
  -3   2   3      219.55      237.46      5.18 o
  -2   2   3      742.84      664.00      9.97 o
  -1   2   3       35.61       38.81      1.05 o
   0   2   3      577.32      548.73      7.24 o
   1   2   3     4751.87     4533.47     45.50 o
   2   2   3     1120.01     1148.57     12.53 o
   3   2   3       15.83       22.92      1.13 o
   4   2   3      130.40      116.05      2.85 o
   5   2   3        2.42        3.67      1.03 o
   6   2   3      194.78      199.97      5.33 o
   7   2   3       20.14       22.14      2.04 o
   8   2   3      613.92      687.18     18.85 o
   9   2   3      451.14      460.04     24.46 o
  10   2   3       35.74       36.10      7.32 o
 -12   3   3        2.79       -3.46      6.76 o
 -11   3   3       86.85       85.55     10.31 o
 -10   3   3       24.66       34.13      6.84 o
  -9   3   3      371.31      377.61     12.58 o
  -8   3   3        0.55       -0.46      2.24 o
  -7   3   3        8.22        9.14      2.01 o
  -6   3   3      126.56      113.30      3.77 o
  -5   3   3      691.54      748.12     13.30 o
  -4   3   3       10.23       15.88      1.64 o
  -3   3   3     2015.13     2010.24     27.24 o
  -2   3   3        4.75        7.92      0.74 o
  -1   3   3       16.87       16.82      0.78 o
   0   3   3      873.13      786.93      9.83 o
   1   3   3      136.45      140.38      2.27 o
   2   3   3       96.42      132.60      2.42 o
   3   3   3      477.99      557.44      6.91 o
   4   3   3        9.01       11.50      1.00 o
   5   3   3       93.70       90.15      3.93 o
   6   3   3       51.34       46.22      2.43 o
   7   3   3      341.41      351.35      9.98 o
   8   3   3        0.42       -0.05      2.14 o
   9   3   3       64.53       64.83      7.35 o
  10   3   3       17.34       12.15      5.34 o
 -12   4   3       23.96       40.16     14.34 o
 -11   4   3      105.85      113.06     10.77 o
 -10   4   3      159.65      149.59      9.29 o
  -9   4   3      396.31      388.73     14.00 o
  -8   4   3       34.59       30.31      2.80 o
  -7   4   3       55.19       54.69      3.14 o
  -6   4   3       69.86       73.13      3.10 o
  -5   4   3      151.54      140.95      3.14 o
  -4   4   3     1402.77     1439.79     19.35 o
  -3   4   3     1677.83     1653.11     21.76 o
  -2   4   3       12.98       16.48      0.84 o
  -1   4   3      116.52      100.24      2.65 o
   0   4   3       30.75       27.29      1.30 o
   1   4   3      985.19     1001.69     12.71 o
   2   4   3      948.64      943.03      9.68 o
   3   4   3      527.84      506.21      6.95 o
   4   4   3        5.93        4.27      1.25 o
   5   4   3      312.25      330.14      7.49 o
   6   4   3        0.03        2.57      1.36 o
   7   4   3       77.44       77.29      3.34 o
   8   4   3      103.44      113.25      5.87 o
   9   4   3       15.67       19.99      4.07 o
  10   4   3        6.93       13.86      5.27 o
 -12   5   3        3.07        5.54      6.49 o
 -11   5   3        0.30       -5.07      4.35 o
 -10   5   3       18.79       23.33      4.80 o
  -9   5   3       55.60       47.81      3.07 o
  -8   5   3        0.93        0.98      2.23 o
  -7   5   3       68.32       40.88      6.70 o
  -6   5   3       17.51       18.79      1.79 o
  -5   5   3        6.71        4.84      1.88 o
  -4   5   3      568.22      671.41      9.76 o
  -3   5   3      360.92      369.46      6.21 o
  -2   5   3       23.95       25.38      1.19 o
  -1   5   3       93.41       89.21      2.38 o
   0   5   3        0.32        0.56      0.64 o
   1   5   3      694.89      722.76      9.51 o
   2   5   3      130.05      151.36      2.76 o
   3   5   3     1468.45     1398.29     17.86 o
   4   5   3       15.05       15.29      1.18 o
   5   5   3        7.40        5.46      1.26 o
   6   5   3      200.00      214.24      6.72 o
   7   5   3      371.05      368.39     13.13 o
   8   5   3       38.96       29.70      3.90 o
   9   5   3        2.25        4.85      3.70 o
  10   5   3        0.43        0.16      4.79 o
 -11   6   3       56.01       57.67      8.31 o
 -10   6   3       25.63       20.35      4.82 o
  -9   6   3        4.37       10.40      4.04 o
  -8   6   3       41.44       31.77      4.83 o
  -7   6   3       37.36       32.56      2.71 o
  -6   6   3       92.70       86.94      3.70 o
  -5   6   3      473.39      480.99     12.05 o
  -4   6   3      839.73      840.48     12.64 o
  -3   6   3      917.62      960.04     12.11 o
  -2   6   3      110.85       92.78      2.83 o
  -1   6   3      299.46      289.62      4.48 o
   0   6   3      370.10      436.86      6.07 o
   1   6   3     2577.61     2827.62     34.72 o
   2   6   3      869.71      892.91     10.83 o
   3   6   3        5.04        3.48      0.98 o
   4   6   3      284.92      294.35      4.99 o
   5   6   3      457.36      439.18      8.64 o
   6   6   3       46.57       51.75      3.40 o
   7   6   3       27.56       29.65      2.99 o
   8   6   3      101.32      101.50      5.46 o
   9   6   3      214.86      225.12     12.33 o
  10   6   3       14.47       15.80      5.79 o
 -11   7   3        1.50        5.04      4.38 o
 -10   7   3       24.41       18.73      4.66 o
  -9   7   3        0.19        1.11      4.06 o
  -8   7   3      195.03      148.23      6.13 o
  -7   7   3      287.30      277.39      8.14 o
  -6   7   3       73.86       78.44      3.56 o
  -5   7   3      493.52      546.71     10.34 o
  -4   7   3        0.78        1.27      1.13 o
  -3   7   3       15.64       23.05      1.67 o
  -2   7   3        8.70        9.01      1.06 o
  -1   7   3      737.34      736.06      9.98 o
   0   7   3       43.91       45.26      1.87 o
   1   7   3       35.13       30.95      1.11 o
   2   7   3        0.34        0.13      0.73 o
   3   7   3      294.65      311.59      5.00 o
   4   7   3       40.34       36.30      1.72 o
   5   7   3       20.67       17.44      1.63 o
   6   7   3      207.97      213.24      6.34 o
   7   7   3       61.54       60.51      5.37 o
   8   7   3       33.78       28.07      3.15 o
   9   7   3        0.61       -3.41      4.48 o
 -11   8   3      134.45      138.89      9.38 o
 -10   8   3       34.51       22.07      6.45 o
  -9   8   3        2.32        1.78      3.17 o
  -8   8   3      191.16      158.66     10.36 o
  -7   8   3       15.61       10.71      3.04 o
  -6   8   3      107.47       94.10      5.56 o
  -5   8   3        1.57        0.08      1.36 o
  -4   8   3      252.13      286.38      6.11 o
  -3   8   3       11.59       11.40      1.09 o
  -2   8   3      614.20      718.69     10.73 o
  -1   8   3        3.19        4.17      1.18 o
   0   8   3      718.16      803.25     12.66 o
   1   8   3        3.06        4.78      0.71 o
   2   8   3        7.19        9.25      0.87 o
   3   8   3       24.04       27.53      1.54 o
   4   8   3       66.12       74.50      2.50 o
   5   8   3      360.61      390.95      8.30 o
   6   8   3       23.67       24.39      2.54 o
   7   8   3      110.98      110.66      7.15 o
   8   8   3       36.39       33.39      3.39 o
   9   8   3        0.57       -0.02      3.99 o
 -11   9   3        0.03       -0.39      6.31 o
 -10   9   3        0.01        8.58      4.80 o
  -9   9   3       19.89       12.80      6.05 o
  -8   9   3       45.03       40.40      3.56 o
  -7   9   3      102.37       95.13      4.56 o
  -6   9   3       31.68       30.16      3.71 o
  -5   9   3       10.94       16.29      2.43 o
  -4   9   3       60.09       58.55      2.46 o
  -3   9   3      129.96      124.43      3.12 o
  -2   9   3      965.91     1019.89     13.93 o
  -1   9   3     1066.07     1174.47     18.78 o
   0   9   3       75.41       93.37      3.02 o
   1   9   3       43.25       52.53      1.58 o
   2   9   3      104.67      102.59      3.19 o
   3   9   3       37.03       34.00      2.11 o
   4   9   3       88.77       99.54      3.05 o
   5   9   3        6.98        4.31      1.44 o
   6   9   3       88.00       88.54      4.90 o
   7   9   3        0.82        1.71      2.06 o
   8   9   3        0.67       -3.67      3.21 o
   9   9   3       14.39        9.13      4.31 o
 -10  10   3       60.54       54.54      9.20 o
  -9  10   3        0.02       -1.18      3.57 o
  -8  10   3       35.67       26.33      3.33 o
  -7  10   3      298.30      305.24     11.48 o
  -6  10   3      455.01      419.03     11.63 o
  -5  10   3      139.99      136.03      4.80 o
  -4  10   3       15.71       14.80      1.25 o
  -3  10   3      173.78      182.78      4.44 o
  -2  10   3      603.60      636.92      9.90 o
  -1  10   3       54.05       57.86      2.37 o
   0  10   3       59.53       67.08      2.58 o
   1  10   3        0.15        0.74      0.83 o
   2  10   3        0.53        0.98      0.85 o
   3  10   3       68.26       67.07      2.56 o
   4  10   3      514.69      524.42     10.58 o
   5  10   3      203.19      193.84      6.59 o
   6  10   3       51.83       54.40      4.35 o
   7  10   3        4.55        8.33      2.63 o
   8  10   3        2.01        7.72      3.06 o
   9  10   3        2.01        2.50      4.33 o
 -10  11   3        2.70       13.57      6.15 o
  -9  11   3       54.01       56.59      6.69 o
  -8  11   3       29.14       30.81      5.32 o
  -7  11   3        5.86        5.29      2.51 o
  -6  11   3        9.21        2.90      2.85 o
  -5  11   3       81.94       96.95      4.36 o
  -4  11   3       13.71       12.84      1.82 o
  -3  11   3      292.25      307.82      6.93 o
  -2  11   3       74.78       75.83      3.22 o
  -1  11   3      132.29      140.06      4.87 o
   0  11   3      441.82      463.71      9.66 o
   1  11   3        9.79        8.57      1.19 o
   2  11   3        8.54        7.62      1.28 o
   3  11   3       19.75       22.62      1.71 o
   4  11   3      254.94      271.16      6.94 o
   5  11   3       20.26       17.65      2.09 o
   6  11   3      145.64      141.14      6.11 o
   7  11   3       40.63       44.64      3.78 o
   8  11   3        4.24        6.35      3.62 o
 -10  12   3        2.76       -2.50      5.98 o
  -9  12   3       19.95       20.51      5.17 o
  -8  12   3        5.11        1.93      3.73 o
  -7  12   3       54.19       43.62      4.15 o
  -6  12   3       93.62      105.12      8.57 o
  -5  12   3        2.31        0.08      1.61 o
  -4  12   3        5.32        6.03      1.21 o
  -3  12   3      145.66      151.24      4.62 o
  -2  12   3        2.10        3.00      1.09 o
  -1  12   3      450.96      498.04     12.21 o
   0  12   3       37.93       41.08      2.04 o
   1  12   3        0.11        0.85      0.63 o
   2  12   3        4.42        3.07      0.98 o
   3  12   3        6.70        7.39      1.34 o
   4  12   3       13.25       13.99      1.81 o
   5  12   3      196.41      207.51      6.78 o
   6  12   3      113.32      115.61      6.33 o
   7  12   3        0.10       -1.11      3.08 o
   8  12   3       10.08        9.40      7.06 o
  -9  13   3       24.43       11.70      5.14 o
  -8  13   3       12.57       20.97      4.63 o
  -7  13   3       18.28       12.60      4.56 o
  -6  13   3        8.31       11.34      2.90 o
  -5  13   3       14.75       14.05      2.14 o
  -4  13   3       10.15       13.95      1.74 o
  -3  13   3      435.75      484.32     10.98 o
  -2  13   3       10.40       11.79      1.71 o
  -1  13   3       54.91       57.20      3.42 o
   0  13   3       26.58       22.44      2.88 o
   1  13   3       24.64       21.30      2.45 o
   2  13   3      129.90      123.52      3.72 o
   3  13   3       31.88       33.54      2.29 o
   4  13   3       18.24       12.86      1.88 o
   5  13   3      106.46       95.01      4.85 o
   6  13   3       66.38       59.34      5.04 o
   7  13   3       21.52       18.03      4.25 o
  -8  14   3       78.91       79.30      8.63 o
  -7  14   3        4.36        5.01      5.20 o
  -6  14   3       69.22       48.31      4.90 o
  -5  14   3      402.16      418.42     13.51 o
  -4  14   3       89.58       85.67      4.06 o
  -3  14   3       64.36       62.01      3.70 o
  -2  14   3       99.02       94.75      4.10 o
  -1  14   3       49.78       57.61      3.63 o
   0  14   3       40.09       35.92      2.94 o
   1  14   3       73.65       72.01      5.27 o
   2  14   3      416.43      426.71     12.97 o
   3  14   3       66.07       53.80      3.29 o
   4  14   3       24.28       21.05      2.31 o
   5  14   3       81.36      107.25      7.42 o
   6  14   3       21.37       22.58      4.10 o
   7  14   3       11.02       21.29      5.22 o
  -8  15   3        0.37        0.98      5.76 o
  -7  15   3        2.17        1.26      3.95 o
  -6  15   3       43.36       37.05      6.10 o
  -5  15   3        0.16       -1.46      2.03 o
  -4  15   3       18.55       15.16      2.61 o
  -3  15   3      122.05      131.74      6.53 o
  -2  15   3       18.86       20.34      2.32 o
  -1  15   3        6.00        9.11      1.49 o
   0  15   3        0.59        4.51      3.05 o
   1  15   3       10.14       11.72      1.50 o
   2  15   3       35.76       37.16      1.88 o
   3  15   3       59.65       47.88      4.02 o
   4  15   3       64.04       61.05      4.66 o
   5  15   3        0.28       -1.26      3.21 o
   6  15   3        6.60        4.26      3.95 o
  -7  16   3        4.90       10.73      5.06 o
  -6  16   3      169.05      182.92     15.32 o
  -5  16   3       45.43       45.65      5.61 o
  -4  16   3       23.31       20.63      2.79 o
  -3  16   3       40.92       41.07      4.14 o
  -2  16   3      228.74      245.56      9.11 o
  -1  16   3       42.13       44.06      4.16 o
   0  16   3        7.18        3.84      2.09 o
   1  16   3        5.06        7.67      1.48 o
   2  16   3        2.70        0.71      3.21 o
   3  16   3       11.09        3.15      4.51 o
   4  16   3       14.01        6.74      4.28 o
   5  16   3        5.85        4.46      3.91 o
  -6  17   3        8.76        5.49      5.38 o
  -5  17   3       27.68       29.01      6.51 o
  -4  17   3        1.59        6.30      2.90 o
  -3  17   3       24.48       26.97      5.92 o
  -2  17   3        4.82        5.06      3.60 o
  -1  17   3       48.98       57.22      6.25 o
   0  17   3       67.15       77.44      5.33 o
   1  17   3        3.58        7.82      5.77 o
   2  17   3        6.33        3.57      3.65 o
   3  17   3        1.42       -0.20      3.69 o
   4  17   3        8.20        8.68      5.58 o
  -5  18   3        0.91        0.04      4.91 o
  -4  18   3        0.35        0.08      7.19 o
  -3  18   3       25.92       26.15      5.83 o
  -2  18   3       34.03       36.77      4.92 o
  -1  18   3      161.77      162.88     12.07 o
   0  18   3        1.95        2.37      3.95 o
   1  18   3       12.33       20.12      4.57 o
   2  18   3        2.92       -0.48      4.82 o
   3  18   3        7.24        4.91      5.08 o
  -3  19   3       20.79       30.22      5.47 o
  -2  19   3       16.25       15.54      6.84 o
  -1  19   3        0.21        1.30      5.08 o
   0  19   3        3.52        7.06      4.98 o
   1  19   3       61.93       60.59     13.58 o
 -12   0   4        8.56        6.23      7.84 o
 -11   0   4      112.81      104.21     14.18 o
 -10   0   4       82.70       67.65      9.22 o
  -9   0   4      358.37      364.39     18.12 o
  -8   0   4     1866.36     1991.09     63.86 o
  -7   0   4      316.04      305.99     13.06 o
  -6   0   4      450.74      439.82     33.10 o
  -5   0   4       66.89       74.88      4.57 o
  -4   0   4      889.53      889.70     21.49 o
  -3   0   4     1597.51     1613.00     42.40 o
  -2   0   4     8284.28     8104.46    238.42 o
  -1   0   4     1287.22     1124.49     25.55 o
   0   0   4      140.72      150.12      3.57 o
   1   0   4      789.14      758.45     11.72 o
   2   0   4     1152.47     1167.17     19.23 o
   3   0   4     1190.31     1231.94     25.01 o
   4   0   4     3105.76     3418.02     58.30 o
   5   0   4        7.93       11.41      1.89 o
   6   0   4      176.27      177.42      6.31 o
   7   0   4      254.59      248.70     11.34 o
   8   0   4      129.78      145.23     10.76 o
   9   0   4       14.08       22.50      9.58 o
  10   0   4        4.90       20.20      8.65 o
 -12   1   4       44.71       58.83      9.08 o
 -11   1   4       10.77        5.61      8.30 o
 -10   1   4       19.45       15.48      5.37 o
  -9   1   4       65.30       59.66      3.80 o
  -8   1   4      149.25      159.94      5.39 o
  -7   1   4       68.72       81.71      4.66 o
  -6   1   4        1.45        3.37      1.74 o
  -5   1   4      117.13      108.47      3.72 o
  -4   1   4      342.06      382.71      7.32 o
  -3   1   4     1145.48     1181.29     18.27 o
  -2   1   4     4119.79     4132.13     67.52 o
  -1   1   4        8.74       10.48      0.61 o
   0   1   4       65.61       68.78      1.62 o
   1   1   4        5.50        4.18      0.72 o
   2   1   4      591.54      626.46      7.70 o
   3   1   4      573.02      635.18      9.47 o
   4   1   4      180.92      193.47      4.15 o
   5   1   4      144.97      148.07      3.60 o
   6   1   4        2.50        3.22      1.18 o
   7   1   4       83.77       87.57      3.35 o
   8   1   4        9.12        5.22      2.69 o
   9   1   4      162.38      159.51     11.89 o
  10   1   4       24.88       18.51      6.23 o
 -12   2   4        5.58        8.33      6.97 o
 -11   2   4       17.44       18.51      6.98 o
 -10   2   4      118.92      130.29      9.92 o
  -9   2   4       89.78       90.25      5.43 o
  -8   2   4      728.41      754.49     20.02 o
  -7   2   4        2.81        3.16      2.22 o
  -6   2   4       66.52       51.03      2.81 o
  -5   2   4       64.20       58.10      2.96 o
  -4   2   4      173.81      168.09      6.48 o
  -3   2   4      569.67      580.89      9.20 o
  -2   2   4       28.77       32.62      1.54 o
  -1   2   4       25.14       21.58      0.75 o
   0   2   4      416.21      382.86      6.24 o
   1   2   4      660.95      649.43      8.12 o
   2   2   4      343.60      360.08      5.48 o
   3   2   4      804.73      837.91     11.92 o
   4   2   4      201.80      217.57      4.18 o
   5   2   4        0.72        2.63      1.22 o
   6   2   4       69.70       66.89      2.61 o
   7   2   4        4.37        0.99      1.59 o
   8   2   4       32.17       38.75      4.04 o
   9   2   4       51.47       57.49      8.00 o
  10   2   4       94.74       96.22     16.90 o
 -12   3   4        2.08       -1.79      6.70 o
 -11   3   4       25.57        9.14      6.64 o
 -10   3   4      107.31      111.19      9.71 o
  -9   3   4      166.18      164.87      7.42 o
  -8   3   4      309.50      342.06     10.42 o
  -7   3   4      206.01      206.40      5.82 o
  -6   3   4      535.36      522.23     10.98 o
  -5   3   4      142.73      140.95      7.10 o
  -4   3   4      385.75      358.83      7.30 o
  -3   3   4      275.10      283.96      4.97 o
  -2   3   4      342.84      379.07      6.41 o
  -1   3   4     1077.53     1056.34     14.13 o
   0   3   4      109.84       98.07      2.23 o
   1   3   4      379.51      376.96      5.45 o
   2   3   4     4282.26     4519.81     47.39 o
   3   3   4      157.62      161.37      2.99 o
   4   3   4        1.70        0.93      0.88 o
   5   3   4        2.32        4.57      2.24 o
   6   3   4      322.24      348.61      7.81 o
   7   3   4        5.13        4.08      2.19 o
   8   3   4      121.82      128.32      8.55 o
   9   3   4      304.87      343.25     15.75 o
  10   3   4       13.87       16.94     12.88 o
 -12   4   4        3.73        7.20      8.89 o
 -11   4   4       70.45       63.31      7.25 o
 -10   4   4        9.94        7.95      5.68 o
  -9   4   4       99.56       99.19      6.89 o
  -8   4   4       59.11       63.65      5.11 o
  -7   4   4        6.07        4.79      1.91 o
  -6   4   4        0.20        4.38      1.71 o
  -5   4   4       94.55       85.50      2.38 o
  -4   4   4     1675.93     1769.13     23.74 o
  -3   4   4      341.94      314.23      5.43 o
  -2   4   4        8.78        6.66      0.85 o
  -1   4   4       24.85       28.76      1.16 o
   0   4   4      619.18      602.35      7.88 o
   1   4   4       16.30       15.65      0.92 o
   2   4   4       51.98       49.18      1.80 o
   3   4   4      497.93      489.26      7.08 o
   4   4   4       53.55       49.91      2.10 o
   5   4   4      426.76      473.76     10.40 o
   6   4   4      463.11      480.39     11.71 o
   7   4   4        9.33        6.40      2.38 o
   8   4   4      177.71      186.25     10.21 o
   9   4   4        1.13        1.93      3.51 o
 -12   5   4       11.38       11.50      6.15 o
 -11   5   4       15.29       15.64      5.29 o
 -10   5   4      578.15      557.02     20.00 o
  -9   5   4      239.86      217.27      8.38 o
  -8   5   4      111.60      110.17      3.84 o
  -7   5   4      135.37      139.75      3.74 o
  -6   5   4       83.42       83.79      2.73 o
  -5   5   4      281.80      299.26      5.81 o
  -4   5   4      620.19      701.91     11.73 o
  -3   5   4      481.21      517.02      8.50 o
  -2   5   4     1667.63     1667.05     21.40 o
  -1   5   4      111.96       98.95      2.39 o
   0   5   4        5.47        3.50      0.82 o
   1   5   4      774.12      798.73     11.60 o
   2   5   4     2483.61     2555.87     27.79 o
   3   5   4      587.83      586.53      9.11 o
   4   5   4       25.20       28.66      1.68 o
   5   5   4       23.77       21.91      2.24 o
   6   5   4      138.41      147.71      4.89 o
   7   5   4       82.98       86.13      5.68 o
   8   5   4      397.94      432.12     20.44 o
   9   5   4        1.90        1.62      4.70 o
 -11   6   4       84.92       75.74      8.20 o
 -10   6   4      222.78      207.90     13.20 o
  -9   6   4       46.91       42.92      4.41 o
  -8   6   4       20.35       26.66      2.97 o
  -7   6   4       61.45       41.85      3.26 o
  -6   6   4        4.73        6.99      1.69 o
  -5   6   4       63.71       72.22      2.69 o
  -4   6   4      226.58      235.02      5.47 o
  -3   6   4      224.80      253.65      5.48 o
  -2   6   4       29.02       33.75      1.19 o
  -1   6   4      181.48      186.42      3.17 o
   0   6   4      771.36      854.18     11.34 o
   1   6   4       93.36       80.37      4.00 o
   2   6   4      262.98      289.84      5.13 o
   3   6   4       33.67       29.47      1.45 o
   4   6   4      179.79      175.67      3.68 o
   5   6   4       23.00       23.13      2.16 o
   6   6   4        4.91        4.66      1.81 o
   7   6   4       39.57       43.18      3.93 o
   8   6   4       22.49       19.23      3.52 o
   9   6   4       12.83       11.71      6.82 o
 -11   7   4       90.22       99.18      8.90 o
 -10   7   4        1.44        6.85      4.05 o
  -9   7   4      452.88      394.28     17.44 o
  -8   7   4      231.19      198.31      7.47 o
  -7   7   4       70.10       63.01      3.21 o
  -6   7   4      744.38      786.74     15.24 o
  -5   7   4      616.89      617.80     12.27 o
  -4   7   4      144.22      145.87      3.90 o
  -3   7   4       27.91       26.77      1.67 o
  -2   7   4      323.39      336.86      5.21 o
  -1   7   4      118.69      113.47      3.08 o
   0   7   4       30.59       30.55      1.43 o
   1   7   4        9.56        9.64      1.24 o
   2   7   4       15.28       17.44      1.12 o
   3   7   4      247.33      250.81      5.15 o
   4   7   4      182.74      178.31      5.14 o
   5   7   4       19.73       15.05      1.62 o
   6   7   4      398.36      384.23     12.22 o
   7   7   4        8.60        7.33      2.06 o
   8   7   4       17.84       20.18      4.23 o
   9   7   4       71.48       85.55      8.34 o
 -11   8   4      117.00      155.84     12.28 o
 -10   8   4       58.01       65.52      7.39 o
  -9   8   4       88.29       75.79      5.98 o
  -8   8   4      286.41      235.25     10.50 o
  -7   8   4      202.64      192.73      6.66 o
  -6   8   4       65.39       55.72      3.61 o
  -5   8   4      512.07      525.70     12.70 o
  -4   8   4       47.12       45.18      3.14 o
  -3   8   4      405.03      430.40      7.49 o
  -2   8   4     1303.36     1314.96     19.11 o
  -1   8   4       10.97       11.94      1.59 o
   0   8   4        1.78        3.74      1.08 o
   1   8   4        0.06       -0.40      1.00 o
   2   8   4       11.44       14.53      1.53 o
   3   8   4        0.04        0.78      0.90 o
   4   8   4      799.04      785.49     15.67 o
   5   8   4      364.84      375.69     10.67 o
   6   8   4       87.56       87.89      4.55 o
   7   8   4       96.03      101.24      5.47 o
   8   8   4       19.63       21.88      6.58 o
   9   8   4       24.29       33.17      6.74 o
 -11   9   4        6.38        8.58      5.35 o
 -10   9   4       11.55        8.91      4.29 o
  -9   9   4        0.39        0.85      3.37 o
  -8   9   4        1.19        0.15      2.21 o
  -7   9   4        9.39       11.79      2.02 o
  -6   9   4      159.36      163.13      6.05 o
  -5   9   4      204.27      217.31      6.48 o
  -4   9   4        0.00       -0.70      1.10 o
  -3   9   4       65.97       62.02      2.13 o
  -2   9   4      134.37      135.91      3.45 o
  -1   9   4       10.39        7.26      1.53 o
   0   9   4       30.15       31.99      1.94 o
   1   9   4      108.75      112.04      3.21 o
   2   9   4       15.27       13.29      1.47 o
   3   9   4        7.76        7.82      1.25 o
   4   9   4        3.17        0.28      1.02 o
   5   9   4        0.02        0.74      1.36 o
   6   9   4       76.52       53.25      4.09 o
   7   9   4        0.95        1.71      2.29 o
   8   9   4       32.39       31.14      4.73 o
 -10  10   4        4.40       10.45      5.11 o
  -9  10   4       78.12       98.02      8.62 o
  -8  10   4       43.74       38.97      4.25 o
  -7  10   4       65.98       48.09      3.63 o
  -6  10   4      152.42      136.88      5.35 o
  -5  10   4        8.90       11.00      2.29 o
  -4  10   4       25.78       23.78      1.67 o
  -3  10   4      165.11      160.57      3.86 o
  -2  10   4       18.66       15.72      1.81 o
  -1  10   4      176.22      185.98      4.81 o
   0  10   4       21.28       19.58      1.67 o
   1  10   4       34.59       42.34      2.35 o
   2  10   4        5.70        6.29      1.10 o
   3  10   4        2.70        1.61      1.19 o
   4  10   4       15.24       16.56      1.85 o
   5  10   4       15.14       17.02      2.61 o
   6  10   4        7.68        5.37      2.33 o
   7  10   4        1.32        4.04      3.81 o
   8  10   4       21.47       32.33      5.75 o
 -10  11   4        1.60       -4.31      5.69 o
  -9  11   4       19.80       29.01      5.24 o
  -8  11   4       11.74        8.61      3.09 o
  -7  11   4      424.64      393.79     13.47 o
  -6  11   4      275.30      245.02      7.60 o
  -5  11   4        8.35       12.36      2.27 o
  -4  11   4      133.20      136.77      4.26 o
  -3  11   4       25.99       22.42      2.32 o
  -2  11   4        6.24        4.09      1.76 o
  -1  11   4      103.58      110.69      4.20 o
   0  11   4      296.02      305.02      8.13 o
   1  11   4       22.29       20.25      1.85 o
   2  11   4       25.11       28.15      1.34 o
   3  11   4      366.86      354.46      8.37 o
   4  11   4       10.51       10.85      1.65 o
   5  11   4       11.20       16.25      2.30 o
   6  11   4        2.16        5.44      3.09 o
   7  11   4        9.21        5.94      3.49 o
   8  11   4      167.10      168.12     14.62 o
 -10  12   4        9.95       19.26      9.38 o
  -9  12   4       32.43       26.03      7.94 o
  -8  12   4       18.49       24.41      5.47 o
  -7  12   4        0.07       -4.11      2.80 o
  -6  12   4       34.63       31.43      3.05 o
  -5  12   4      424.15      453.00     13.14 o
  -4  12   4      129.73      138.22      4.61 o
  -3  12   4      281.41      295.53      8.29 o
  -2  12   4        4.88        7.39      2.21 o
  -1  12   4      176.17      187.70      5.96 o
   0  12   4      113.64      105.75      4.49 o
   1  12   4       44.45       42.56      3.24 o
   2  12   4      184.90      172.08      5.76 o
   3  12   4        4.31        5.21      1.20 o
   4  12   4        0.30        0.98      1.53 o
   5  12   4       41.32       39.50      2.87 o
   6  12   4       59.55       54.06      6.16 o
   7  12   4        4.33        5.32      3.88 o
  -9  13   4       27.73       29.85      7.16 o
  -8  13   4       10.05        3.15      5.16 o
  -7  13   4        0.06        0.83      2.84 o
  -6  13   4        1.05        5.87      2.67 o
  -5  13   4      229.54      230.44      8.15 o
  -4  13   4      618.01      638.51     17.48 o
  -3  13   4        9.47        9.47      2.92 o
  -2  13   4       28.21       24.74      2.74 o
  -1  13   4      132.25      149.39      5.60 o
   0  13   4        5.02        5.04      1.81 o
   1  13   4        1.48        7.74      1.97 o
   2  13   4        0.59        0.20      2.70 o
   3  13   4        8.45        9.25      1.96 o
   4  13   4        2.53        5.68      1.99 o
   5  13   4       42.43       48.22      6.10 o
   6  13   4       46.29       53.47      5.91 o
   7  13   4       30.27       20.75      5.12 o
  -8  14   4        0.04       -1.75      4.61 o
  -7  14   4       56.58       58.16      9.86 o
  -6  14   4        9.57       10.67      3.55 o
  -5  14   4        5.19       10.22      3.34 o
  -4  14   4       17.96       16.01      2.96 o
  -3  14   4       94.35      108.84      7.61 o
  -2  14   4       33.81       30.91      3.29 o
  -1  14   4       25.67       27.05      3.04 o
   0  14   4        6.76        3.51      3.94 o
   1  14   4       33.78       21.48      4.88 o
   2  14   4        0.12        0.44      2.52 o
   3  14   4        6.52        4.35      1.43 o
   4  14   4        0.04       -0.57      2.44 o
   5  14   4       34.80       37.42      5.20 o
   6  14   4       42.43       58.34      6.55 o
  -8  15   4        4.18       12.90      6.81 o
  -7  15   4      124.80      132.68     10.63 o
  -6  15   4        3.85       -2.27      5.92 o
  -5  15   4       82.28       95.23      5.98 o
  -4  15   4       15.63       17.28      3.94 o
  -3  15   4      156.33      176.77     13.74 o
  -2  15   4       17.82       12.41      5.58 o
  -1  15   4       71.39       73.80      5.06 o
   0  15   4      315.10      317.49     14.69 o
   1  15   4      306.21      319.36     13.08 o
   2  15   4       19.67       18.97      3.72 o
   3  15   4       17.12       13.78      5.52 o
   4  15   4        3.41       11.91      5.67 o
   5  15   4       82.25       90.02      8.45 o
  -7  16   4       47.58       49.00      6.15 o
  -6  16   4        6.68        2.80      7.73 o
  -5  16   4        9.13        4.15      5.44 o
  -4  16   4        0.05        3.73      3.40 o
  -3  16   4       17.77       16.55      4.18 o
  -2  16   4      229.51      243.83     11.37 o
  -1  16   4        5.92        8.93      3.07 o
   0  16   4       11.11       14.65      3.33 o
   1  16   4       17.21       12.32      3.80 o
   2  16   4        0.71        5.43      3.56 o
   3  16   4       11.26       10.07      4.83 o
   4  16   4       24.87       28.49      8.10 o
   5  16   4       18.04       33.41     12.01 o
  -6  17   4       20.31       24.25      5.73 o
  -5  17   4        4.57        1.94      5.37 o
  -4  17   4        0.23       -3.12      4.87 o
  -3  17   4       14.46       17.02      4.88 o
  -2  17   4       19.87       13.02      4.02 o
  -1  17   4        0.07        4.66      4.15 o
   0  17   4       51.13       45.85      6.60 o
   1  17   4        4.54       10.76      3.89 o
   2  17   4        0.05       -3.71      4.23 o
   3  17   4       54.71       57.25      8.66 o
  -4  18   4        0.94        7.52      4.37 o
  -3  18   4        2.06        4.54      4.94 o
  -2  18   4        2.36        6.65      4.14 o
  -1  18   4        0.00       -2.09      3.93 o
   0  18   4       64.84       49.58      7.48 o
   1  18   4        0.40        2.15      5.61 o
   2  18   4       47.27       26.65      8.21 o
  -1  19   4      133.89      150.27     14.44 o
 -12   1   5        5.88       -2.82      5.82 o
 -11   1   5       52.39       57.54      7.65 o
 -10   1   5       32.20       44.62     11.61 o
  -9   1   5      673.21      712.01     23.30 o
  -8   1   5     1337.04     1434.22     30.37 o
  -7   1   5      715.33      725.41     16.55 o
  -6   1   5      124.91      112.72      4.60 o
  -5   1   5       14.03        7.41      1.71 o
  -4   1   5      410.45      464.33     11.04 o
  -3   1   5     1189.52     1286.51     23.73 o
  -2   1   5     1397.16     1485.44     26.56 o
  -1   1   5       31.04       36.07      1.05 o
   0   1   5       36.90       45.24      1.43 o
   1   1   5       13.73       13.94      0.72 o
   2   1   5       30.49       28.61      1.29 o
   3   1   5        7.72        6.89      1.01 o
   4   1   5       23.01       21.87      1.27 o
   5   1   5       12.76       15.85      1.94 o
   6   1   5       60.50       62.29      3.27 o
   7   1   5       37.71       40.99      2.95 o
   8   1   5        1.52        4.60      3.64 o
   9   1   5       38.69       39.64      7.56 o
 -12   2   5        0.02        6.47      5.81 o
 -11   2   5       35.87       26.34      9.73 o
 -10   2   5      302.03      321.97     20.63 o
  -9   2   5      431.60      419.38     12.64 o
  -8   2   5      412.26      436.97     10.31 o
  -7   2   5      498.66      489.30     11.22 o
  -6   2   5      723.67      722.53     13.76 o
  -5   2   5        0.04        1.60      1.54 o
  -4   2   5        6.65        9.69      1.24 o
  -3   2   5      568.88      668.61     10.55 o
  -2   2   5        0.18       -0.10      0.62 o
  -1   2   5     3093.46     3168.21     48.39 o
   0   2   5     1054.65     1092.91     14.97 o
   1   2   5        7.25       12.15      0.55 o
   2   2   5        4.42        4.46      0.71 o
   3   2   5      189.51      202.51      4.21 o
   4   2   5        2.80        3.14      0.98 o
   5   2   5        5.50        7.42      1.17 o
   6   2   5        6.99        4.27      1.36 o
   7   2   5        5.27        2.92      2.38 o
   8   2   5        6.04        9.32      3.38 o
   9   2   5       20.81       15.37      5.54 o
 -12   3   5        0.05       -6.72      5.16 o
 -11   3   5        0.09        1.89      5.95 o
 -10   3   5       90.71       76.50      6.65 o
  -9   3   5     1148.97     1196.72     33.30 o
  -8   3   5       21.24       17.27      2.76 o
  -7   3   5      622.49      609.38     14.44 o
  -6   3   5      113.24      124.12      7.12 o
  -5   3   5       58.41       47.13      3.69 o
  -4   3   5      125.92      144.16      3.78 o
  -3   3   5      527.28      546.53      9.83 o
  -2   3   5       12.65        9.98      0.86 o
  -1   3   5      718.22      726.40     14.10 o
   0   3   5      174.74      160.63      3.65 o
   1   3   5      496.36      539.04      8.08 o
   2   3   5       50.14       51.28      1.42 o
   3   3   5      280.45      319.74      5.48 o
   4   3   5        1.75        1.43      1.07 o
   5   3   5      129.95      131.15      3.82 o
   6   3   5       10.84        9.56      1.68 o
   7   3   5       22.42       23.38      3.02 o
   8   3   5       53.63       72.75      5.48 o
   9   3   5       38.44       35.24      5.41 o
 -12   4   5       31.32       30.23      8.33 o
 -11   4   5       28.93       34.45      7.79 o
 -10   4   5      156.41      170.44     13.41 o
  -9   4   5       20.70       21.65      4.02 o
  -8   4   5      126.79      129.53     10.72 o
  -7   4   5        3.38        1.61      1.59 o
  -6   4   5      260.40      257.41      5.60 o
  -5   4   5      953.26      966.42     15.96 o
  -4   4   5     1205.69     1241.15     17.97 o
  -3   4   5      407.81      441.45      7.72 o
  -2   4   5       45.63       45.31      1.55 o
  -1   4   5      162.76      169.22      2.95 o
   0   4   5        2.50        5.38      0.41 o
   1   4   5      327.21      322.24      5.74 o
   2   4   5       33.25       35.07      1.22 o
   3   4   5        0.24        1.56      0.76 o
   4   4   5      184.91      194.97      5.07 o
   5   4   5       52.66       49.83      2.38 o
   6   4   5        7.71        6.03      2.04 o
   7   4   5       44.24       48.62      4.56 o
   8   4   5       15.06       12.71      4.11 o
   9   4   5       23.01       16.27      4.82 o
 -12   5   5       78.03       71.12     10.40 o
 -11   5   5       49.29       51.08      6.30 o
 -10   5   5      301.82      350.19     17.41 o
  -9   5   5        0.50        0.13      2.15 o
  -8   5   5       19.28       12.33      1.73 o
  -7   5   5       75.99       76.58      3.15 o
  -6   5   5      276.36      311.42      6.34 o
  -5   5   5      675.93      685.02      9.87 o
  -4   5   5        0.18        0.96      0.98 o
  -3   5   5       96.64      106.44      3.09 o
  -2   5   5       66.49       58.84      1.78 o
  -1   5   5      331.38      350.84      5.94 o
   0   5   5        3.53        2.03      0.52 o
   1   5   5      113.25      104.82      2.38 o
   2   5   5      792.64      866.90     11.60 o
   3   5   5       25.62       30.11      1.53 o
   4   5   5      333.81      340.38      8.25 o
   5   5   5      181.76      172.08      5.17 o
   6   5   5       39.60       33.03      2.46 o
   7   5   5       16.24       17.69      2.42 o
   8   5   5       42.80       43.74      5.22 o
   9   5   5        9.79       18.20      5.94 o
 -11   6   5      307.58      342.09     20.39 o
 -10   6   5        7.42        6.95      3.43 o
  -9   6   5       87.60       93.40      5.27 o
  -8   6   5        8.64        9.82      2.33 o
  -7   6   5      110.54      110.15      4.53 o
  -6   6   5       19.34       25.34      2.46 o
  -5   6   5      152.05      160.98      6.45 o
  -4   6   5       14.21       15.52      1.44 o
  -3   6   5       75.09       69.27      1.89 o
  -2   6   5      314.10      316.34      5.17 o
  -1   6   5      135.71      138.40      3.06 o
   0   6   5       70.43       82.37      2.55 o
   1   6   5       91.23       84.52      2.48 o
   2   6   5      160.76      166.69      3.41 o
   3   6   5       44.12       44.98      1.78 o
   4   6   5        0.05        0.05      1.18 o
   5   6   5       93.11       81.03      3.16 o
   6   6   5      118.42      120.19      5.04 o
   7   6   5      171.30      160.03      7.66 o
   8   6   5       70.88       66.80      6.17 o
   9   6   5        1.16       -1.96      4.11 o
 -11   7   5       63.01       56.51      6.55 o
 -10   7   5      212.22      206.40     15.38 o
  -9   7   5        3.25        6.15      4.21 o
  -8   7   5        3.18        2.59      2.24 o
  -7   7   5        1.43       -0.33      1.82 o
  -6   7   5       25.01       21.61      2.05 o
  -5   7   5       13.68       16.35      1.65 o
  -4   7   5       64.77       71.44      2.76 o
  -3   7   5      326.84      326.65      5.81 o
  -2   7   5       12.29       11.27      1.03 o
  -1   7   5      822.76      822.57     13.59 o
   0   7   5       56.06       57.38      2.33 o
   1   7   5        5.64        8.40      1.19 o
   2   7   5        5.31        6.81      0.84 o
   3   7   5      237.85      236.29      5.40 o
   4   7   5       95.45       84.32      2.85 o
   5   7   5       31.51       22.01      2.04 o
   6   7   5       37.57       33.87      3.01 o
   7   7   5       83.76       75.66      6.10 o
   8   7   5        3.79        4.02      3.67 o
 -11   8   5        6.19       12.24      5.11 o
 -10   8   5       65.72       54.81      6.01 o
  -9   8   5        0.00        3.83      3.41 o
  -8   8   5      133.27      109.35      4.97 o
  -7   8   5       38.29       33.99      2.84 o
  -6   8   5       52.80       42.89      2.58 o
  -5   8   5        0.09       -0.46      1.41 o
  -4   8   5        0.02        1.69      1.39 o
  -3   8   5       20.44       16.12      1.29 o
  -2   8   5      153.74      145.40      3.94 o
  -1   8   5      389.76      383.84      8.83 o
   0   8   5      107.47       98.19      2.79 o
   1   8   5       45.29       45.45      2.27 o
   2   8   5        0.73        1.07      0.77 o
   3   8   5      190.41      208.39      4.76 o
   4   8   5       45.57       49.17      2.94 o
   5   8   5       79.46       68.53      4.09 o
   6   8   5       11.54       11.96      2.48 o
   7   8   5        6.27        5.61      3.02 o
   8   8   5       20.05       19.58      5.51 o
 -11   9   5       52.60       38.45      9.10 o
 -10   9   5        0.83        1.83      4.19 o
  -9   9   5        0.48        0.70      3.41 o
  -8   9   5        7.12        4.96      2.55 o
  -7   9   5        8.55        7.20      2.32 o
  -6   9   5        0.83       -0.39      2.14 o
  -5   9   5       79.55       83.56      4.04 o
  -4   9   5      107.66      108.85      3.82 o
  -3   9   5      119.19      126.21      3.59 o
  -2   9   5      185.50      180.92      4.95 o
  -1   9   5       85.23       89.69      3.03 o
   0   9   5       35.40       36.51      2.78 o
   1   9   5        0.59        1.36      1.30 o
   2   9   5       60.76       80.36      2.72 o
   3   9   5      318.04      329.11      7.69 o
   4   9   5      115.58      104.52      3.68 o
   5   9   5       14.44       10.97      2.10 o
   6   9   5       22.80       18.00      2.62 o
   7   9   5        1.15        1.78      3.48 o
   8   9   5        0.02        3.68      4.31 o
 -10  10   5       18.55       25.07      6.70 o
  -9  10   5       99.12       84.92      7.84 o
  -8  10   5       45.86       34.91      3.26 o
  -7  10   5        8.58        2.51      3.76 o
  -6  10   5       91.26       88.87      6.38 o
  -5  10   5        0.48        1.39      1.78 o
  -4  10   5        9.04        8.34      1.50 o
  -3  10   5      190.53      205.16      5.40 o
  -2  10   5       27.25       25.69      2.07 o
  -1  10   5       44.34       47.26      2.65 o
   0  10   5       26.34       28.81      2.22 o
   1  10   5       24.89       23.73      2.04 o
   2  10   5        0.29        1.39      1.64 o
   3  10   5        1.82        2.00      1.25 o
   4  10   5      117.35      114.12      4.77 o
   5  10   5       23.19       19.34      2.45 o
   6  10   5       11.62        6.95      3.31 o
   7  10   5        5.71        7.17      4.75 o
 -10  11   5       74.99      120.69     10.66 o
  -9  11   5        3.37       10.81      5.65 o
  -8  11   5       22.10       15.73      3.47 o
  -7  11   5       12.49        5.42      3.02 o
  -6  11   5      239.50      227.94      7.22 o
  -5  11   5        2.99        4.85      2.26 o
  -4  11   5      239.29      248.57      6.03 o
  -3  11   5        0.34        0.69      1.39 o
  -2  11   5        7.44        7.37      1.73 o
  -1  11   5       53.58       50.81      2.75 o
   0  11   5       15.59       24.54      2.21 o
   1  11   5      140.03      136.45      5.02 o
   2  11   5      253.94      209.96      8.15 o
   3  11   5       59.21       54.74      2.92 o
   4  11   5        4.71        3.01      1.56 o
   5  11   5      118.61      121.03      5.78 o
   6  11   5      100.87      111.43      8.86 o
   7  11   5       31.20       24.56      5.15 o
  -9  12   5        0.00       -1.26      7.39 o
  -8  12   5        2.82        6.08      5.14 o
  -7  12   5        1.93        0.12      2.52 o
  -6  12   5       70.71       63.44      4.02 o
  -5  12   5        0.35       -0.99      1.61 o
  -4  12   5      330.97      360.55      9.46 o
  -3  12   5       91.74       81.87      3.52 o
  -2  12   5       15.00       17.00      2.58 o
  -1  12   5       39.54       36.28      2.88 o
   0  12   5       33.83       24.20      2.33 o
   1  12   5        0.87        0.72      1.64 o
   2  12   5      210.02      203.41      8.75 o
   3  12   5       16.97       14.60      2.07 o
   4  12   5       65.29       70.44      3.68 o
   5  12   5       11.51       11.50      4.08 o
   6  12   5       12.90       15.33      3.88 o
  -9  13   5        0.27       -2.01      5.02 o
  -8  13   5       15.77       17.71      5.50 o
  -7  13   5       68.29       64.75      5.41 o
  -6  13   5      185.64      168.54     16.38 o
  -5  13   5        8.07        6.74      2.24 o
  -4  13   5      249.85      257.76      8.66 o
  -3  13   5        0.29        1.38      2.35 o
  -2  13   5       31.47       35.03      2.46 o
  -1  13   5        1.10        1.53      2.24 o
   0  13   5       74.85       74.99      4.05 o
   1  13   5       13.11       10.27      3.10 o
   2  13   5        3.56        0.27      2.58 o
   3  13   5       12.38       11.04      2.70 o
   4  13   5        3.20        6.43      3.37 o
   5  13   5       26.89       31.64      5.54 o
   6  13   5       18.29        9.75      4.56 o
  -8  14   5        3.65        4.74      4.71 o
  -7  14   5        6.58       11.86      6.43 o
  -6  14   5        6.24       14.92      3.99 o
  -5  14   5        3.75        1.99      3.24 o
  -4  14   5        0.98        1.31      1.99 o
  -3  14   5        6.77        5.43      2.34 o
  -2  14   5       47.57       40.52      3.15 o
  -1  14   5       13.77        9.80      3.84 o
   0  14   5       27.49       18.59      3.01 o
   1  14   5      246.06      213.16      9.87 o
   2  14   5        4.38        5.86      3.27 o
   3  14   5       52.91       43.04      6.08 o
   4  14   5        1.10       -2.25      3.48 o
   5  14   5       21.56       33.42      5.12 o
  -7  15   5        0.84        8.37      5.82 o
  -6  15   5       26.43       12.83      4.51 o
  -5  15   5      274.69      237.64     12.79 o
  -4  15   5        4.17        5.89      3.35 o
  -3  15   5       84.10       73.95      4.44 o
  -2  15   5        6.93        3.84      2.69 o
  -1  15   5        0.44        5.97      3.22 o
   0  15   5        1.17        4.94      3.11 o
   1  15   5        0.15       -0.46      3.14 o
   2  15   5        5.43        7.70      4.47 o
   3  15   5       27.40       21.81      4.28 o
   4  15   5        1.71        8.66      5.56 o
   5  15   5        1.20        9.53      7.26 o
  -7  16   5        9.07        7.57      8.22 o
  -6  16   5       33.06       14.59      6.63 o
  -5  16   5       38.14       41.06      5.03 o
  -4  16   5       61.16       57.29     11.94 o
  -3  16   5       90.54       90.93      8.42 o
  -2  16   5        6.17        8.36      3.82 o
  -1  16   5      106.72      106.19     10.24 o
   0  16   5        0.25        1.12      4.36 o
   1  16   5       29.11       43.79      6.44 o
   2  16   5        0.12        0.02      5.01 o
   3  16   5        0.15        9.77      7.18 o
   4  16   5        6.74        0.39      5.79 o
  -5  17   5        0.46      -16.67     11.12 o
  -4  17   5       26.23       27.85     11.23 o
  -3  17   5        0.42       -3.60      7.63 o
  -2  17   5       14.10       18.19      6.05 o
  -1  17   5       74.45       73.25      8.58 o
   0  17   5       28.26       30.71     11.29 o
   1  17   5        1.37        3.39      4.78 o
   2  17   5        1.15        9.83      5.86 o
  -4  18   5        0.39        2.47     10.17 o
  -3  18   5       69.83       59.49      8.93 o
  -2  18   5      102.19      100.54     10.63 o
  -1  18   5       41.25       67.61     10.30 o
   0  18   5       32.31       30.32      7.61 o
   1  18   5        4.72       12.43     10.51 o
 -12   0   6        0.82       -0.86      7.23 o
 -11   0   6        1.73       -2.95      6.95 o
 -10   0   6       24.42       30.45      5.37 o
  -9   0   6      140.18      131.71      8.86 o
  -8   0   6     4782.52     4920.39    156.35 o
  -7   0   6     1730.57     1768.44     57.71 o
  -6   0   6      350.37      337.97     12.50 o
  -5   0   6       95.37      101.99     12.10 o
  -4   0   6       69.10       89.42      4.29 o
  -3   0   6        0.39       -0.38      0.81 o
  -2   0   6      471.87      502.16     12.42 o
  -1   0   6     1709.68     1729.72     37.56 o
   0   0   6      534.03      499.77     11.37 o
   1   0   6        2.05        3.64      0.68 o
   2   0   6       34.80       41.57      1.97 o
   3   0   6       76.85       94.23      3.73 o
   4   0   6      242.10      253.73      7.62 o
   5   0   6      407.81      438.10     13.09 o
   6   0   6        0.02       -2.18      2.02 o
   7   0   6        2.70        2.15      5.75 o
   8   0   6       45.24       46.67      6.02 o
 -12   1   6       19.43       17.91      6.11 o
 -11   1   6        2.99        5.15      5.45 o
 -10   1   6       32.44       27.42      6.84 o
  -9   1   6       87.01       75.41     10.33 o
  -8   1   6     1002.71     1050.85     24.70 o
  -7   1   6      799.87      775.20     21.50 o
  -6   1   6       10.84       11.22      2.16 o
  -5   1   6       30.68       24.23      2.12 o
  -4   1   6      285.94      287.51      6.05 o
  -3   1   6      308.55      316.92      5.91 o
  -2   1   6      381.65      420.40      7.12 o
  -1   1   6       57.80       70.60      2.66 o
   0   1   6      119.79      135.77      3.74 o
   1   1   6       15.83       19.10      1.22 o
   2   1   6        0.06       -0.27      0.53 o
   3   1   6       37.23       40.39      1.88 o
   4   1   6      138.96      146.26      3.82 o
   5   1   6       14.04       13.27      1.67 o
   6   1   6        9.24       11.59      1.79 o
   7   1   6        2.21        2.84      3.05 o
   8   1   6        0.88        5.33      3.56 o
 -12   2   6        0.41        8.70      5.90 o
 -11   2   6       79.52       86.44      8.09 o
 -10   2   6       27.58       24.95      3.98 o
  -9   2   6      540.69      568.58     16.36 o
  -8   2   6        6.61        8.83      2.73 o
  -7   2   6     1906.95     1973.23     47.12 o
  -6   2   6       68.00       65.32      3.27 o
  -5   2   6       11.11        3.73      1.28 o
  -4   2   6      128.73      134.37      3.36 o
  -3   2   6       57.23       72.30      2.24 o
  -2   2   6      209.50      199.33      5.21 o
  -1   2   6      178.41      195.86      3.88 o
   0   2   6      187.30      169.16      4.05 o
   1   2   6       67.85       57.11      1.93 o
   2   2   6        9.28       10.67      0.83 o
   3   2   6       25.98       22.55      1.41 o
   4   2   6      139.41      149.10      4.10 o
   5   2   6       22.08       21.13      1.82 o
   6   2   6       37.58       29.57      2.65 o
   7   2   6       33.08       44.33      3.80 o
   8   2   6        6.08        8.39      3.44 o
 -12   3   6        0.78       -3.91      5.96 o
 -11   3   6      174.32      189.84     15.57 o
 -10   3   6      538.26      533.58     21.93 o
  -9   3   6       93.30       90.66      8.34 o
  -8   3   6        4.54        9.38      2.38 o
  -7   3   6       47.66       45.19      3.74 o
  -6   3   6     1482.44     1472.59     30.29 o
  -5   3   6      251.86      248.16      5.28 o
  -4   3   6       26.05       33.41      1.94 o
  -3   3   6      576.83      588.79     10.58 o
  -2   3   6      184.16      207.26      4.37 o
  -1   3   6      313.66      336.77      8.05 o
   0   3   6        1.68        5.66      1.12 o
   1   3   6      573.22      541.18      9.52 o
   2   3   6      118.11      114.72      2.23 o
   3   3   6      352.54      382.26      7.18 o
   4   3   6       75.30       80.04      2.96 o
   5   3   6        4.85        5.69      1.45 o
   6   3   6        1.97        0.26      1.55 o
   7   3   6       42.39       37.27      3.89 o
   8   3   6      114.68      124.70     13.89 o
 -12   4   6        5.01       -1.89      4.83 o
 -11   4   6        2.01       12.95      9.40 o
 -10   4   6      300.37      268.21     14.80 o
  -9   4   6       50.49       41.44      3.82 o
  -8   4   6      235.56      236.23      8.80 o
  -7   4   6      686.87      720.40     14.77 o
  -6   4   6      199.53      192.20      4.85 o
  -5   4   6      157.34      139.33      3.56 o
  -4   4   6       64.45       60.93      3.12 o
  -3   4   6      229.21      247.15      5.44 o
  -2   4   6      108.17      114.95      3.15 o
  -1   4   6       84.98       68.56      2.52 o
   0   4   6       40.49       47.74      2.08 o
   1   4   6        4.81        4.14      1.00 o
   2   4   6       47.77       51.06      1.40 o
   3   4   6        3.54        1.66      0.99 o
   4   4   6       35.55       39.68      2.39 o
   5   4   6       10.59        6.90      1.80 o
   6   4   6        0.75        0.92      1.50 o
   7   4   6      106.98       83.43      8.88 o
   8   4   6        0.24        3.39      3.53 o
 -12   5   6      190.40      199.68     13.96 o
 -11   5   6        0.28        0.62      3.98 o
 -10   5   6       69.29       65.31      4.83 o
  -9   5   6      327.06      316.20      9.11 o
  -8   5   6       37.26       36.57      2.54 o
  -7   5   6       34.62       34.28      2.30 o
  -6   5   6      406.09      378.17      8.38 o
  -5   5   6     1522.38     1538.14     24.00 o
  -4   5   6      182.96      190.42      4.33 o
  -3   5   6       27.24       32.91      1.82 o
  -2   5   6       21.43       17.01      1.40 o
  -1   5   6       79.60       91.09      2.31 o
   0   5   6        8.39       13.21      1.29 o
   1   5   6      199.61      223.94      4.17 o
   2   5   6        2.81        2.00      0.77 o
   3   5   6      200.40      204.47      4.53 o
   4   5   6       51.21       47.40      2.04 o
   5   5   6       14.15        6.59      2.15 o
   6   5   6        0.63       -2.66      1.77 o
   7   5   6        1.61        0.59      3.01 o
   8   5   6       11.36       13.05      4.75 o
 -11   6   6       32.17       34.42      8.86 o
 -10   6   6       84.35       98.84      7.36 o
  -9   6   6        4.32        0.58      2.36 o
  -8   6   6       60.25       62.03      3.26 o
  -7   6   6       39.37       37.87      2.40 o
  -6   6   6       68.33       69.14      3.49 o
  -5   6   6       81.38       80.42      2.82 o
  -4   6   6       53.99       52.91      3.11 o
  -3   6   6       47.78       48.09      1.97 o
  -2   6   6       47.72       50.71      2.30 o
  -1   6   6     1124.28     1123.09     16.30 o
   0   6   6      986.23     1023.74     16.75 o
   1   6   6      392.20      415.83      7.67 o
   2   6   6       10.21       10.92      0.95 o
   3   6   6        0.06       -0.20      0.96 o
   4   6   6       11.06       11.64      1.20 o
   5   6   6       41.07       30.77      2.54 o
   6   6   6        9.12        3.74      2.64 o
   7   6   6       30.80       26.60      4.31 o
   8   6   6        4.49        6.47      3.80 o
 -11   7   6       31.37       16.97      6.53 o
 -10   7   6       96.27      110.13      8.43 o
  -9   7   6        0.11       -3.98      2.65 o
  -8   7   6      189.83      165.15      6.90 o
  -7   7   6      169.57      178.53      5.92 o
  -6   7   6       20.11       23.98      2.14 o
  -5   7   6      695.17      714.68     15.58 o
  -4   7   6       19.82       23.15      2.52 o
  -3   7   6        2.61        1.34      1.35 o
  -2   7   6        0.01        0.68      0.46 o
  -1   7   6      316.03      302.27      8.18 o
   0   7   6       60.25       65.83      2.82 o
   1   7   6        0.13        0.98      0.84 o
   2   7   6      163.35      160.17      3.56 o
   3   7   6       32.86       36.97      1.71 o
   4   7   6      132.20      111.25      3.80 o
   5   7   6       50.95       42.61      2.66 o
   6   7   6      154.97      143.89      8.31 o
   7   7   6       11.04        6.34      3.22 o
   8   7   6        0.40        1.57      4.44 o
 -11   8   6       47.23       59.42      6.83 o
 -10   8   6        1.30       -2.75      4.80 o
  -9   8   6       11.41       24.03      4.80 o
  -8   8   6        3.08        1.97      2.30 o
  -7   8   6      503.02      481.85     12.68 o
  -6   8   6      239.72      235.58      7.93 o
  -5   8   6       90.70       99.42      3.96 o
  -4   8   6      342.20      336.38      7.77 o
  -3   8   6      126.84      126.17      3.22 o
  -2   8   6      986.08     1002.70     15.14 o
  -1   8   6      784.44      810.18     15.50 o
   0   8   6       12.09       14.85      1.33 o
   1   8   6       13.26       15.62      1.53 o
   2   8   6      100.94      102.82      3.46 o
   3   8   6      454.18      450.17     10.49 o
   4   8   6      143.81      129.61      5.08 o
   5   8   6      191.21      176.87      7.04 o
   6   8   6        0.32        0.21      2.43 o
   7   8   6       28.02       28.98      5.12 o
 -10   9   6       69.99       64.80      6.94 o
  -9   9   6       42.44       36.10      4.49 o
  -8   9   6        0.28        6.00      2.54 o
  -7   9   6        1.79        2.15      2.11 o
  -6   9   6      103.86      109.90      4.51 o
  -5   9   6        2.33        4.12      1.54 o
  -4   9   6      131.80      136.57      3.76 o
  -3   9   6       32.89       31.25      2.08 o
  -2   9   6     1424.20     1520.28     26.00 o
  -1   9   6       13.59       15.39      1.27 o
   0   9   6       31.04       33.65      1.86 o
   1   9   6        4.18        3.25      1.31 o
   2   9   6      110.74      112.52      3.61 o
   3   9   6       85.13       69.87      3.36 o
   4   9   6        6.56        5.76      1.60 o
   5   9   6       76.56       80.49      5.12 o
   6   9   6        8.53        4.99      3.88 o
   7   9   6       20.05       35.82      5.23 o
 -10  10   6       50.69       33.99      6.88 o
  -9  10   6       28.11       22.37      5.03 o
  -8  10   6        0.79       -2.87      2.83 o
  -7  10   6        1.21        1.46      2.31 o
  -6  10   6       96.83       83.36      4.07 o
  -5  10   6      680.38      739.55     18.95 o
  -4  10   6       99.59      108.08      3.40 o
  -3  10   6     1351.90     1453.03     22.33 o
  -2  10   6       18.48       20.36      2.45 o
  -1  10   6      143.59      148.65      4.59 o
   0  10   6      331.08      345.91      8.14 o
   1  10   6        0.01       -0.42      1.41 o
   2  10   6       23.62       18.51      2.36 o
   3  10   6        0.44        0.44      1.25 o
   4  10   6       57.09       53.50      2.84 o
   5  10   6       48.71       50.68      4.39 o
   6  10   6       25.43       20.15      6.72 o
   7  10   6       58.91       50.58      6.70 o
 -10  11   6        4.56        3.86      4.77 o
  -9  11   6       66.19       67.36      7.81 o
  -8  11   6        0.57        1.96      3.54 o
  -7  11   6       54.20       33.94      3.51 o
  -6  11   6       15.67       13.33      2.40 o
  -5  11   6      327.74      343.88      8.94 o
  -4  11   6      595.00      661.52     14.54 o
  -3  11   6      245.33      255.33      6.68 o
  -2  11   6        8.81        8.65      1.64 o
  -1  11   6       27.83       27.10      2.27 o
   0  11   6      143.98      131.99      4.70 o
   1  11   6       82.11       80.18      3.66 o
   2  11   6       58.24       38.86      3.23 o
   3  11   6        0.20       -1.05      1.80 o
   4  11   6      176.37      164.16      8.62 o
   5  11   6      137.79      124.92      9.06 o
   6  11   6        0.62        0.43      3.43 o
  -9  12   6        0.84       -4.23      4.59 o
  -8  12   6        3.28       27.12      8.57 o
  -7  12   6        1.07        4.12      3.03 o
  -6  12   6       57.09       53.38      3.56 o
  -5  12   6        1.60        5.39      2.02 o
  -4  12   6      730.97      760.21     18.56 o
  -3  12   6      153.40      161.58      6.08 o
  -2  12   6        7.16        9.02      1.83 o
  -1  12   6       41.74       38.81      2.79 o
   0  12   6       18.33       13.56      2.02 o
   1  12   6       81.88       78.76      4.57 o
   2  12   6       15.53       16.51      2.17 o
   3  12   6       34.66       31.17      3.95 o
   4  12   6       53.92       59.45      4.54 o
   5  12   6       56.92       53.48      5.68 o
   6  12   6        0.60       13.92      6.63 o
  -9  13   6       11.30       22.36      5.38 o
  -8  13   6        2.19       -2.32      3.97 o
  -7  13   6        3.25        6.77      6.22 o
  -6  13   6       84.30       80.29      5.93 o
  -5  13   6        0.35        2.24      3.48 o
  -4  13   6       75.54       76.63      4.17 o
  -3  13   6        8.54        5.94      2.64 o
  -2  13   6        3.15        0.31      1.75 o
  -1  13   6        0.08       -0.61      2.04 o
   0  13   6       32.63       33.35      2.82 o
   1  13   6        3.13        3.74      2.72 o
   2  13   6       12.11       14.94      4.27 o
   3  13   6        8.48        7.45      3.95 o
   4  13   6        0.66        1.01      3.51 o
   5  13   6        3.87        3.44      3.34 o
  -8  14   6        1.16        5.30      7.38 o
  -7  14   6        3.10       10.53      4.65 o
  -6  14   6      316.68      328.21     17.42 o
  -5  14   6      469.25      500.16     22.17 o
  -4  14   6        1.81        2.01      2.86 o
  -3  14   6       16.73       12.57      2.78 o
  -2  14   6       71.78       78.67      5.78 o
  -1  14   6       62.08       68.15      4.38 o
   0  14   6       16.16       13.17      3.03 o
   1  14   6        2.59       -4.05      6.45 o
   2  14   6        6.20       11.38      4.97 o
   3  14   6        8.14        5.63      3.46 o
   4  14   6       22.87       27.87      6.55 o
  -7  15   6        0.31        6.11      5.76 o
  -6  15   6       53.76       52.22      7.30 o
  -5  15   6       30.96       28.12      4.95 o
  -4  15   6      219.83      244.87     15.14 o
  -3  15   6       83.44       79.19      6.57 o
  -2  15   6      119.70      126.27      8.39 o
  -1  15   6       25.02       30.12      7.91 o
   0  15   6       28.39       25.97      6.43 o
   1  15   6       89.45       80.20     15.12 o
   2  15   6       11.00       10.25      4.81 o
   3  15   6        0.35        1.09      3.63 o
   4  15   6       23.58       12.58      6.47 o
  -6  16   6       57.25       53.03      8.65 o
  -5  16   6       22.81       27.66     12.43 o
  -4  16   6       18.27       11.45      9.13 o
  -3  16   6       12.75        6.85      6.74 o
  -2  16   6        0.14        1.30      9.32 o
  -1  16   6       29.04       24.59      6.92 o
   0  16   6       20.92       20.63     10.07 o
   1  16   6       13.48       12.97      6.31 o
   2  16   6       44.17       42.79      8.90 o
  -4  17   6        2.03        2.20      5.48 o
  -3  17   6      102.28      107.96     12.61 o
  -2  17   6       31.21       28.59      6.57 o
  -1  17   6        5.98       -0.58      7.22 o
   0  17   6       34.19       34.11      7.34 o
   1  17   6        0.04       -7.38      5.88 o
 -12   1   7        0.98       -4.22      6.46 o
 -11   1   7        0.39       -0.40      4.62 o
 -10   1   7       20.39        9.90      3.45 o
  -9   1   7      658.48      702.65     20.52 o
  -8   1   7      212.04      226.40      8.84 o
  -7   1   7      362.81      398.50     10.33 o
  -6   1   7      151.61      157.56      5.91 o
  -5   1   7      144.06      146.64      4.13 o
  -4   1   7        2.83        2.94      1.08 o
  -3   1   7       30.28       34.55      1.83 o
  -2   1   7       40.61       48.31      1.84 o
  -1   1   7      403.24      363.64      7.65 o
   0   1   7       13.83       13.13      1.01 o
   1   1   7      136.11      133.80      4.17 o
   2   1   7      528.86      558.02     10.13 o
   3   1   7      299.85      312.47      7.48 o
   4   1   7       90.17       93.41      3.03 o
   5   1   7        2.71        3.74      1.39 o
   6   1   7       18.04       20.97      2.73 o
   7   1   7        2.47        1.93      2.45 o
   8   1   7       60.72       64.05      8.32 o
 -12   2   7      158.39      158.74     20.49 o
 -11   2   7       46.40       47.57     10.59 o
 -10   2   7       33.36       29.15      4.49 o
  -9   2   7      103.17      109.94      6.20 o
  -8   2   7        1.68        0.81      2.30 o
  -7   2   7      916.36      970.37     28.77 o
  -6   2   7        1.04       -0.48      1.65 o
  -5   2   7      372.67      351.15      7.60 o
  -4   2   7       14.92       10.73      1.20 o
  -3   2   7      209.22      214.79      4.94 o
  -2   2   7       16.24       11.58      1.00 o
  -1   2   7        3.80        2.80      0.87 o
   0   2   7       81.51       82.48      2.90 o
   1   2   7       31.16       29.54      1.70 o
   2   2   7        1.18        0.36      0.57 o
   3   2   7        0.14        0.65      1.06 o
   4   2   7        6.38        6.39      1.32 o
   5   2   7       31.72       36.11      2.36 o
   6   2   7       50.75       44.43      3.45 o
   7   2   7        0.29        0.43      2.23 o
   8   2   7        1.68       -2.00      3.43 o
 -12   3   7        7.29        6.01      6.02 o
 -11   3   7      224.28      219.76     18.76 o
 -10   3   7      150.65      135.25      8.92 o
  -9   3   7       60.73       66.06      5.87 o
  -8   3   7        9.03       10.34      2.61 o
  -7   3   7      576.17      597.32     14.06 o
  -6   3   7      180.97      189.32      5.38 o
  -5   3   7      152.61      149.42      4.24 o
  -4   3   7        0.87        0.88      1.12 o
  -3   3   7       87.20       91.96      3.50 o
  -2   3   7        0.43        3.26      1.31 o
  -1   3   7      387.79      384.42      8.30 o
   0   3   7      154.66      151.36      3.37 o
   1   3   7      181.32      187.18      4.79 o
   2   3   7       69.08       59.97      2.35 o
   3   3   7       32.25       33.97      2.06 o
   4   3   7        0.09       -0.48      0.96 o
   5   3   7       15.13       12.31      1.83 o
   6   3   7      218.86      224.87     11.32 o
   7   3   7       44.30       43.88      4.58 o
   8   3   7       11.39       13.95      4.36 o
 -11   4   7       34.94       37.44      8.01 o
 -10   4   7        0.00        0.86      2.26 o
  -9   4   7        3.94        3.00      2.04 o
  -8   4   7      363.57      377.59      9.63 o
  -7   4   7      105.26       98.09      3.80 o
  -6   4   7      856.31      813.45     15.51 o
  -5   4   7       52.77       40.85      2.37 o
  -4   4   7       59.65       59.50      3.38 o
  -3   4   7      115.19      116.27      3.87 o
  -2   4   7      341.19      332.25      9.34 o
  -1   4   7      336.01      333.73      7.30 o
   0   4   7      418.41      421.40      8.17 o
   1   4   7       89.83       92.23      2.71 o
   2   4   7        0.74        3.29      1.10 o
   3   4   7       12.43        8.75      1.00 o
   4   4   7       10.05       11.33      1.42 o
   5   4   7       19.25       21.12      1.85 o
   6   4   7        2.99        5.48      2.51 o
   7   4   7        4.20        0.97      2.98 o
 -11   5   7        6.21       16.89      5.14 o
 -10   5   7       21.83       23.07      3.26 o
  -9   5   7       12.98        9.73      2.67 o
  -8   5   7       98.42       96.43      3.87 o
  -7   5   7       49.38       52.35      2.59 o
  -6   5   7      497.96      511.45     14.92 o
  -5   5   7      786.17      765.70     16.66 o
  -4   5   7        0.42        1.25      1.28 o
  -3   5   7       84.00       76.78      4.49 o
  -2   5   7       95.96      110.06      2.62 o
  -1   5   7      173.15      175.11      5.69 o
   0   5   7      408.67      443.60      8.40 o
   1   5   7       69.44       67.50      2.74 o
   2   5   7       11.21        7.49      0.98 o
   3   5   7        5.35        3.03      1.17 o
   4   5   7        5.28        6.16      1.19 o
   5   5   7      103.68      101.73      5.53 o
   6   5   7       26.33       18.74      3.40 o
   7   5   7        1.74        3.45      2.82 o
 -11   6   7      112.75      131.19     10.55 o
 -10   6   7        3.56        1.55      3.97 o
  -9   6   7        1.39        0.32      1.62 o
  -8   6   7      147.72      142.05      5.39 o
  -7   6   7        3.69        1.53      1.63 o
  -6   6   7        4.13        5.26      1.45 o
  -5   6   7      686.45      717.18     17.06 o
  -4   6   7       26.39       22.79      2.28 o
  -3   6   7       88.82       89.57      3.44 o
  -2   6   7        8.47       12.02      0.94 o
  -1   6   7     1417.57     1485.91     27.38 o
   0   6   7       15.51       11.01      1.27 o
   1   6   7      217.56      224.99      6.09 o
   2   6   7       23.71       26.99      1.27 o
   3   6   7       15.15       13.86      1.87 o
   4   6   7      136.70      136.21      4.71 o
   5   6   7       46.64       41.61      4.45 o
   6   6   7       74.04       67.78      5.25 o
   7   6   7       25.52       32.67      4.92 o
 -11   7   7        0.01        1.03      4.58 o
 -10   7   7       25.93       37.02      7.24 o
  -9   7   7       26.38       22.68      4.35 o
  -8   7   7        0.05        1.80      2.43 o
  -7   7   7        7.46        6.09      1.89 o
  -6   7   7      167.22      170.88      5.64 o
  -5   7   7       22.24       23.14      2.00 o
  -4   7   7     1041.94     1087.53     23.36 o
  -3   7   7      942.21      955.99     15.94 o
  -2   7   7      733.15      795.53     13.67 o
  -1   7   7      378.77      390.75      7.97 o
   0   7   7       14.09       15.00      1.39 o
   1   7   7       81.02       75.47      2.59 o
   2   7   7       15.45       14.88      1.85 o
   3   7   7       10.24        5.40      1.17 o
   4   7   7        4.54        4.72      1.33 o
   5   7   7       24.02       23.85      2.51 o
   6   7   7        7.39       16.57      4.10 o
   7   7   7        8.62       12.84      3.93 o
 -11   8   7        7.91        8.20      5.44 o
 -10   8   7       42.39       36.20      5.81 o
  -9   8   7        0.14       -3.54      2.36 o
  -8   8   7        0.51        1.01      2.28 o
  -7   8   7       15.97       11.49      2.29 o
  -6   8   7        7.73       10.98      2.15 o
  -5   8   7      360.89      367.39     10.57 o
  -4   8   7      834.74      909.49     19.19 o
  -3   8   7        0.14        0.61      0.69 o
  -2   8   7      527.61      550.75     11.92 o
  -1   8   7       65.25       64.40      2.14 o
   0   8   7        5.53        5.91      1.57 o
   1   8   7        0.14       -0.01      0.95 o
   2   8   7       47.81       44.11      2.11 o
   3   8   7        0.07        2.00      1.09 o
   4   8   7       36.01       28.51      2.21 o
   5   8   7       12.82       13.62      2.79 o
   6   8   7       11.92       10.98      4.56 o
 -10   9   7        6.75        7.52      5.31 o
  -9   9   7        3.31        8.86      3.89 o
  -8   9   7       81.90       60.51      4.18 o
  -7   9   7      162.29      143.24      5.93 o
  -6   9   7       46.59       52.90      3.07 o
  -5   9   7        2.18        2.41      1.62 o
  -4   9   7       37.08       37.47      2.98 o
  -3   9   7      798.01      832.29     14.55 o
  -2   9   7       32.78       35.90      1.95 o
  -1   9   7       14.51       14.42      1.60 o
   0   9   7       58.78       67.80      3.18 o
   1   9   7        6.12        6.56      1.36 o
   2   9   7      139.71      135.48      5.03 o
   3   9   7       76.35       66.38      4.65 o
   4   9   7       35.63       28.14      2.25 o
   5   9   7        6.37        6.00      4.64 o
   6   9   7        0.09        0.85      2.70 o
 -10  10   7        4.62       13.47      6.07 o
  -9  10   7        2.53        4.52      4.73 o
  -8  10   7        4.41        4.21      3.26 o
  -7  10   7       27.93       21.77      2.76 o
  -6  10   7       17.04       15.21      2.27 o
  -5  10   7       32.89       32.09      2.43 o
  -4  10   7        8.43       10.03      1.30 o
  -3  10   7      450.34      497.38     10.09 o
  -2  10   7      131.24      135.87      4.16 o
  -1  10   7       16.55       13.46      1.46 o
   0  10   7       11.42        8.68      2.24 o
   1  10   7       37.35       28.92      2.81 o
   2  10   7       27.83       25.82      2.45 o
   3  10   7        1.23        3.75      1.79 o
   4  10   7       70.36       67.10      3.90 o
   5  10   7       12.05       10.04      3.28 o
   6  10   7       15.20       16.85      4.09 o
  -9  11   7       17.47       12.37      4.53 o
  -8  11   7        0.52        2.96      3.68 o
  -7  11   7       12.81       10.12      3.03 o
  -6  11   7      152.30      140.87      8.18 o
  -5  11   7       76.13       80.21      3.67 o
  -4  11   7      710.08      767.67     19.27 o
  -3  11   7      242.80      264.83      7.34 o
  -2  11   7      102.96       99.50      4.03 o
  -1  11   7      102.19       99.74      4.05 o
   0  11   7        0.18        1.80      1.48 o
   1  11   7       18.01       14.20      1.95 o
   2  11   7        8.41        4.21      2.50 o
   3  11   7        2.52        3.04      2.41 o
   4  11   7       18.24       17.25      4.23 o
   5  11   7        2.83       -0.68      2.75 o
  -9  12   7       61.66       66.64      8.41 o
  -8  12   7        9.28       14.48      4.87 o
  -7  12   7        3.95        4.03      5.25 o
  -6  12   7       41.33       34.47      4.88 o
  -5  12   7       18.61       18.43      3.28 o
  -4  12   7       89.72       85.02      5.94 o
  -3  12   7        1.60       -0.85      1.78 o
  -2  12   7       54.07       49.73      3.11 o
  -1  12   7        6.03        5.46      2.19 o
   0  12   7       60.67       63.96      3.87 o
   1  12   7        0.44        1.65      3.24 o
   2  12   7       43.53       40.35      5.37 o
   3  12   7       28.23       17.00      4.67 o
   4  12   7        5.56        7.92      4.11 o
   5  12   7        1.86        0.97      3.60 o
  -8  13   7       39.46       17.15      5.39 o
  -7  13   7        0.00        9.10      6.87 o
  -6  13   7        0.18       -0.82      5.23 o
  -5  13   7      299.51      306.80     14.94 o
  -4  13   7       85.33       85.60      7.02 o
  -3  13   7      192.43      197.83      7.89 o
  -2  13   7       60.02       61.84      3.76 o
  -1  13   7       82.35       70.32      6.12 o
   0  13   7      151.92      126.97     13.99 o
   1  13   7       37.39       42.70      5.75 o
   2  13   7       24.59       19.73      4.45 o
   3  13   7        0.04        5.21      5.59 o
   4  13   7        0.55        2.84      4.87 o
  -7  14   7      187.09      170.29     15.73 o
  -6  14   7      195.44      226.38     17.10 o
  -5  14   7      160.54      138.79     11.68 o
  -4  14   7        0.20       -2.84      6.60 o
  -3  14   7       79.04       80.91     10.80 o
  -2  14   7        6.34        0.99      3.36 o
  -1  14   7       85.87       65.13     15.46 o
   0  14   7       30.20       27.62      7.08 o
   1  14   7       12.90       12.25      6.35 o
   2  14   7        1.40        1.88      3.93 o
   3  14   7        9.67        7.54      8.43 o
  -6  15   7       70.05       84.38     10.56 o
  -5  15   7       34.00       42.53      7.30 o
  -4  15   7        4.11       -6.40      6.46 o
  -3  15   7       10.42       11.27      5.60 o
  -2  15   7        1.99        2.65      5.87 o
  -1  15   7       10.01       18.74      6.09 o
   0  15   7        4.13       11.15      9.52 o
   1  15   7        5.35        3.94      5.50 o
   2  15   7        2.43        8.04      4.20 o
  -5  16   7       36.09       19.40      8.42 o
  -4  16   7       36.90       38.99      6.84 o
  -3  16   7       18.84       31.58      7.55 o
  -2  16   7       33.03       36.36      6.22 o
  -1  16   7       19.38       15.62      5.42 o
   0  16   7        4.49       -1.27      5.49 o
   1  16   7       44.42       66.80     10.61 o
  -2  17   7        8.49        3.55     11.92 o
 -11   0   8        0.17        5.20      7.65 o
 -10   0   8      175.86      195.54     13.77 o
  -9   0   8      255.27      268.62     14.34 o
  -8   0   8       23.64       25.04      6.68 o
  -7   0   8       35.49       29.83      4.70 o
  -6   0   8       47.99       59.10      4.83 o
  -5   0   8      113.19      113.55      4.57 o
  -4   0   8       46.60       48.45      4.61 o
  -3   0   8       20.91       15.42      1.44 o
  -2   0   8      673.22      689.94     20.53 o
  -1   0   8      105.24      123.95     12.63 o
   0   0   8      634.27      625.44     23.45 o
   1   0   8     1111.08     1139.47     57.67 o
   2   0   8     2300.51     2319.89     66.04 o
   3   0   8      474.78      499.79     15.47 o
   4   0   8       22.32       20.70      2.81 o
   5   0   8       49.36       30.87      5.00 o
   6   0   8      103.63      104.65      8.69 o
   7   0   8       27.68       21.45      4.98 o
 -11   1   8       44.79       50.88      9.35 o
 -10   1   8        0.36        4.13      4.62 o
  -9   1   8        0.28        3.36      2.84 o
  -8   1   8        0.46       -1.94      2.94 o
  -7   1   8      409.53      373.82     10.53 o
  -6   1   8       14.73       18.59      2.10 o
  -5   1   8       25.12       21.24      1.61 o
  -4   1   8       11.96       13.65      1.08 o
  -3   1   8        3.48        1.28      0.66 o
  -2   1   8       87.89       91.80      5.02 o
  -1   1   8      580.66      568.61     11.77 o
   0   1   8      264.81      258.31      7.82 o
   1   1   8       15.03       16.06      1.10 o
   2   1   8        0.05        0.13      0.46 o
   3   1   8       27.37       27.40      1.53 o
   4   1   8       95.67       88.55      3.16 o
   5   1   8       13.25       12.75      1.80 o
   6   1   8       11.43       10.02      2.31 o
   7   1   8        6.88        3.77      4.22 o
 -11   2   8       12.91        7.16      6.16 o
 -10   2   8       25.32       30.07      4.67 o
  -9   2   8        5.45        4.51      2.95 o
  -8   2   8      239.59      252.25      8.98 o
  -7   2   8      329.33      342.55     10.38 o
  -6   2   8      165.61      185.39      5.57 o
  -5   2   8       89.66       78.29      3.19 o
  -4   2   8       16.38       18.63      1.22 o
  -3   2   8       45.80       46.49      1.77 o
  -2   2   8       16.60       20.66      1.77 o
  -1   2   8      153.17      169.96      8.10 o
   0   2   8      449.53      439.11     12.02 o
   1   2   8      332.06      357.93      8.54 o
   2   2   8      265.19      274.88      7.47 o
   3   2   8       43.94       39.31      2.02 o
   4   2   8      360.60      364.91     10.05 o
   5   2   8        5.61        6.39      1.92 o
   6   2   8        0.67        1.36      2.39 o
   7   2   8        3.61        1.40      3.25 o
 -11   3   8        8.08        7.48      5.63 o
 -10   3   8       45.93       39.33      4.76 o
  -9   3   8       33.49       34.34      3.14 o
  -8   3   8       22.87       14.92      2.41 o
  -7   3   8      537.90      557.26     15.25 o
  -6   3   8      159.46      164.97      5.29 o
  -5   3   8      270.16      256.12      6.96 o
  -4   3   8        0.13        4.56      1.52 o
  -3   3   8       34.70       38.41      1.41 o
  -2   3   8      151.25      161.31      4.57 o
  -1   3   8       18.24       18.67      1.47 o
   0   3   8     2033.08     2164.57     43.58 o
   1   3   8      596.50      637.40     12.83 o
   2   3   8      190.68      183.95      5.98 o
   3   3   8      202.32      190.76      5.23 o
   4   3   8      341.83      336.93      8.77 o
   5   3   8       50.67       42.88      3.00 o
   6   3   8        0.60        2.00      2.13 o
   7   3   8        0.08        2.65      3.04 o
 -11   4   8       27.19       41.13      8.06 o
 -10   4   8        6.25        3.11      2.51 o
  -9   4   8       13.86       14.66      2.86 o
  -8   4   8       44.39       45.97      3.17 o
  -7   4   8      140.93      147.88      5.23 o
  -6   4   8       16.32       30.04      2.30 o
  -5   4   8      264.34      244.38      7.04 o
  -4   4   8       32.67       27.64      1.69 o
  -3   4   8      156.78      169.18      4.30 o
  -2   4   8      525.96      537.11     15.97 o
  -1   4   8        9.28       10.74      1.62 o
   0   4   8     1418.67     1466.53     26.33 o
   1   4   8      144.44      136.55      4.40 o
   2   4   8        4.74        0.29      1.46 o
   3   4   8      158.71      141.55      7.48 o
   4   4   8       52.81       61.72      3.94 o
   5   4   8       82.66       70.12      4.35 o
   6   4   8       33.26       37.18      4.30 o
 -11   5   8      120.70      146.62     11.59 o
 -10   5   8       11.52       24.92      3.39 o
  -9   5   8       15.36       17.08      2.67 o
  -8   5   8       42.24       36.44      2.77 o
  -7   5   8        0.55       -0.48      1.46 o
  -6   5   8     1065.90     1116.12     27.44 o
  -5   5   8       19.31       21.02      1.87 o
  -4   5   8      313.25      321.35      7.98 o
  -3   5   8       51.73       64.11      2.79 o
  -2   5   8      220.16      214.08      6.96 o
  -1   5   8     1207.38     1280.29     23.25 o
   0   5   8      286.31      296.99      6.80 o
   1   5   8        0.40        1.15      1.35 o
   2   5   8       28.09       32.84      2.41 o
   3   5   8       12.33       13.19      1.79 o
   4   5   8        0.05        1.01      1.23 o
   5   5   8       48.20       45.06      3.67 o
   6   5   8       79.09       69.42      6.05 o
 -11   6   8       22.38       20.20      5.45 o
 -10   6   8        0.45        2.86      5.01 o
  -9   6   8        0.76       -0.07      2.03 o
  -8   6   8       10.64        4.91      1.76 o
  -7   6   8      137.02      143.50      5.17 o
  -6   6   8      452.18      420.52     11.40 o
  -5   6   8      391.99      411.73     10.69 o
  -4   6   8       38.38       44.80      3.40 o
  -3   6   8       68.80       80.16      2.74 o
  -2   6   8      116.98      129.11      4.97 o
  -1   6   8      450.75      462.14      9.81 o
   0   6   8        3.66        5.80      1.28 o
   1   6   8       22.04       23.10      1.97 o
   2   6   8       55.45       59.87      3.30 o
   3   6   8        3.93        7.76      1.88 o
   4   6   8        9.29        5.39      1.81 o
   5   6   8        1.16        8.81      4.32 o
   6   6   8       10.19       11.52      3.98 o
 -10   7   8       32.03       42.12      5.54 o
  -9   7   8       52.72       41.73      5.58 o
  -8   7   8        0.21        0.62      2.27 o
  -7   7   8        2.76        2.35      2.14 o
  -6   7   8      140.37      145.00      5.22 o
  -5   7   8       92.45       82.99      3.46 o
  -4   7   8       25.88       28.85      2.26 o
  -3   7   8       10.56       10.88      1.18 o
  -2   7   8      923.70     1005.50     21.21 o
  -1   7   8        3.21        3.52      0.97 o
   0   7   8       38.02       39.04      2.80 o
   1   7   8      143.18      142.94      5.24 o
   2   7   8       38.37       26.75      3.56 o
   3   7   8      126.73      112.99      5.32 o
   4   7   8       12.38       13.15      2.22 o
   5   7   8       20.91       27.07      3.60 o
   6   7   8       10.98        9.54      3.22 o
 -10   8   8       51.42       46.53      6.84 o
  -9   8   8      113.89      120.94      8.84 o
  -8   8   8       78.07       72.47      4.34 o
  -7   8   8       25.54       26.60      2.51 o
  -6   8   8       50.97       55.10      3.46 o
  -5   8   8       23.60       20.75      1.87 o
  -4   8   8     1440.53     1567.95     34.41 o
  -3   8   8      838.41      915.99     17.26 o
  -2   8   8       37.00       37.56      1.77 o
  -1   8   8       33.48       33.46      3.19 o
   0   8   8       73.00       65.20      6.63 o
   1   8   8       72.64       69.26      4.02 o
   2   8   8      161.71      164.05      8.07 o
   3   8   8        0.65        2.66      2.63 o
   4   8   8        0.94        1.80      4.53 o
   5   8   8       45.93       48.47      4.99 o
 -10   9   8       19.26       20.59      6.98 o
  -9   9   8       93.31      106.31      8.15 o
  -8   9   8       69.07       61.57      6.60 o
  -7   9   8        7.60        9.63      2.37 o
  -6   9   8       19.73       18.25      2.20 o
  -5   9   8       62.23       64.02      2.88 o
  -4   9   8      530.81      570.63     14.31 o
  -3   9   8      240.52      257.44      6.84 o
  -2   9   8      180.84      173.56      5.28 o
  -1   9   8      147.14      150.53      5.30 o
   0   9   8       65.33       57.29      3.39 o
   1   9   8        5.16        7.53      2.98 o
   2   9   8       58.16       63.48      7.32 o
   3   9   8       21.67       19.19      4.91 o
   4   9   8       58.70       40.59      5.46 o
   5   9   8       19.34       15.61      3.34 o
  -9  10   8        0.18        4.86      5.17 o
  -8  10   8        0.50       -1.67      4.76 o
  -7  10   8       29.43       26.89      3.84 o
  -6  10   8        3.69        3.54      2.75 o
  -5  10   8        0.04        2.37      1.96 o
  -4  10   8      431.82      485.41     12.02 o
  -3  10   8       50.64       46.67      3.10 o
  -2  10   8      704.44      750.42     17.36 o
  -1  10   8       15.01       11.16      1.57 o
   0  10   8       22.27       17.44      2.11 o
   1  10   8        1.20        0.26      2.59 o
   2  10   8        9.25        5.47      2.88 o
   3  10   8       44.52       43.53      5.63 o
   4  10   8        0.00       -1.16      3.59 o
   5  10   8       38.92       25.31     10.18 o
  -9  11   8        0.11        8.87      5.99 o
  -8  11   8       19.17        9.76      9.17 o
  -7  11   8       22.70       20.47      7.70 o
  -6  11   8      199.53      193.92      9.70 o
  -5  11   8      397.68      455.28     15.57 o
  -4  11   8       35.10       39.70      2.91 o
  -3  11   8      555.57      584.06     18.58 o
  -2  11   8      278.91      300.17      8.42 o
  -1  11   8       32.36       34.89      4.99 o
   0  11   8       14.99        8.42      3.58 o
   1  11   8        9.38        4.89      3.15 o
   2  11   8        0.97       -0.04      3.40 o
   3  11   8        0.44        1.85      3.39 o
   4  11   8        0.02        4.22      4.20 o
  -8  12   8       23.63       33.66      7.68 o
  -7  12   8        1.78       -0.87      7.09 o
  -6  12   8        6.75       17.73      7.42 o
  -5  12   8       85.88       67.09      6.77 o
  -4  12   8       48.73       37.88      6.63 o
  -3  12   8      125.56      137.38     11.79 o
  -2  12   8      123.33      123.63      7.18 o
  -1  12   8      135.72      145.07      9.68 o
   0  12   8        4.71        2.26      3.49 o
   1  12   8       12.05       20.22      4.82 o
   2  12   8      112.16      107.37     11.10 o
   3  12   8        4.51        6.61      4.56 o
   4  12   8        2.05        3.68      5.07 o
  -7  13   8        0.14       -1.90      7.34 o
  -6  13   8        9.23       23.19      5.42 o
  -5  13   8       29.51       13.45      5.08 o
  -4  13   8        6.25       10.11      8.41 o
  -3  13   8       28.44       18.20      5.22 o
  -2  13   8       34.27       50.97      6.21 o
  -1  13   8      127.08      130.26     10.92 o
   0  13   8      214.10      228.00     21.79 o
   1  13   8       21.89       21.13      5.76 o
   2  13   8       29.44       28.97      4.51 o
   3  13   8        8.12        8.00      4.47 o
  -6  14   8       20.07        9.44      5.54 o
  -5  14   8      252.20      249.86     20.28 o
  -4  14   8       37.83       42.04     11.31 o
  -3  14   8       43.10       35.95      8.16 o
  -2  14   8        0.23        0.35      4.91 o
  -1  14   8      147.35      153.06     13.62 o
   0  14   8      177.43      189.22     17.11 o
   1  14   8        0.42        0.07      4.83 o
   2  14   8        6.63        1.26      5.03 o
  -5  15   8        1.45       -3.26      7.47 o
  -4  15   8       47.56       51.24      7.89 o
  -3  15   8      119.26      127.61     10.87 o
  -2  15   8        8.27        5.36      5.81 o
  -1  15   8       28.04       14.00     13.40 o
   0  15   8       35.34       36.30      7.84 o
   1  15   8       71.73       83.80      9.79 o
  -2  16   8        1.65        3.87     11.39 o
 -11   1   9        0.47        4.46      8.90 o
 -10   1   9       21.94       31.24      9.17 o
  -9   1   9        6.02        7.84      2.71 o
  -8   1   9       15.27        8.96      2.22 o
  -7   1   9       16.73        9.86      2.33 o
  -6   1   9        0.00        1.48      1.31 o
  -5   1   9      156.61      128.11      3.95 o
  -4   1   9      414.95      360.55     11.13 o
  -3   1   9       19.30       18.72      1.27 o
  -2   1   9       64.72       79.50      3.62 o
  -1   1   9      212.93      209.57      5.83 o
   0   1   9      450.59      426.06     21.57 o
   1   1   9      459.94      464.27     13.29 o
   2   1   9      335.86      336.66      9.86 o
   3   1   9       66.87       66.71      2.45 o
   4   1   9        1.31        0.45      1.42 o
   5   1   9       38.27       32.07      2.92 o
   6   1   9       11.22        4.74      2.30 o
 -11   2   9      216.74      253.19     18.50 o
 -10   2   9       13.77       15.96      3.46 o
  -9   2   9        0.18        1.86      2.48 o
  -8   2   9        9.63       10.36      2.21 o
  -7   2   9      458.82      464.33     12.75 o
  -6   2   9      889.48      860.30     19.72 o
  -5   2   9       10.45        7.50      1.18 o
  -4   2   9        0.00       -0.20      0.84 o
  -3   2   9        4.47        2.50      1.09 o
  -2   2   9      540.34      529.80     13.99 o
  -1   2   9       13.50       12.21      1.84 o
   0   2   9      277.86      295.65      9.37 o
   1   2   9      376.32      388.65     11.45 o
   2   2   9       23.52       18.86      2.59 o
   3   2   9       34.99       38.10      3.00 o
   4   2   9       36.69       36.62      2.50 o
   5   2   9        0.06        3.11      1.88 o
   6   2   9       19.93       20.72      3.15 o
 -11   3   9       18.18       15.53      9.85 o
 -10   3   9        0.02       -0.66      3.07 o
  -9   3   9        4.51        5.90      2.96 o
  -8   3   9       21.49       18.31      2.31 o
  -7   3   9        0.02       -1.21      1.89 o
  -6   3   9      261.21      244.79      7.19 o
  -5   3   9       62.77       33.46      2.25 o
  -4   3   9        1.24        1.93      0.81 o
  -3   3   9      260.52      271.68      7.12 o
  -2   3   9      113.25      110.75      3.88 o
  -1   3   9       85.50       82.89      3.54 o
   0   3   9       52.92       49.96      2.82 o
   1   3   9       13.70       11.28      1.41 o
   2   3   9       13.64       12.71      1.56 o
   3   3   9      228.54      246.03      8.57 o
   4   3   9       79.45       70.41      3.25 o
   5   3   9        2.58        3.33      2.73 o
   6   3   9        8.79        9.70      2.65 o
 -11   4   9      218.06      265.27     21.55 o
 -10   4   9       11.26        8.70      3.05 o
  -9   4   9       29.10       39.50      4.26 o
  -8   4   9       90.06       96.00      5.75 o
  -7   4   9        0.15        1.61      1.90 o
  -6   4   9        0.25       -1.55      1.44 o
  -5   4   9       41.57       42.22      2.90 o
  -4   4   9       17.98       17.40      1.26 o
  -3   4   9      204.84      209.07      7.26 o
  -2   4   9      105.40      106.79      4.19 o
  -1   4   9      244.68      253.83      6.81 o
   0   4   9       98.74       99.43      3.57 o
   1   4   9      155.54      167.43      6.06 o
   2   4   9       46.70       50.55      4.41 o
   3   4   9      152.23      170.36      7.31 o
   4   4   9       57.45       56.45      5.64 o
   5   4   9       85.73       83.54      5.18 o
 -10   5   9        8.82        4.40      4.98 o
  -9   5   9       41.39       32.21      3.32 o
  -8   5   9       46.27       37.63      2.74 o
  -7   5   9       25.13       19.12      2.25 o
  -6   5   9      165.87      163.68      5.19 o
  -5   5   9      135.02      134.12      4.54 o
  -4   5   9      852.91      855.22     19.90 o
  -3   5   9       22.66       25.68      2.89 o
  -2   5   9      176.77      170.56      6.35 o
  -1   5   9      161.02      148.98      4.58 o
   0   5   9       36.47       43.47      3.24 o
   1   5   9        1.70        2.16      1.68 o
   2   5   9       18.08       20.16      2.32 o
   3   5   9       71.94       64.26      5.50 o
   4   5   9        0.30        5.21      3.20 o
   5   5   9       99.02       86.39      7.92 o
 -10   6   9        9.19       17.41      5.49 o
  -9   6   9       18.73       16.92      3.64 o
  -8   6   9       54.50       49.82      3.40 o
  -7   6   9      257.81      236.58      7.79 o
  -6   6   9        2.25        4.32      1.77 o
  -5   6   9       28.23       30.64      2.92 o
  -4   6   9       37.03       30.69      4.62 o
  -3   6   9       79.77       77.42      6.49 o
  -2   6   9       21.65       23.31      1.82 o
  -1   6   9        0.14       -0.45      1.10 o
   0   6   9      629.36      681.48     18.45 o
   1   6   9       77.82       77.09      3.42 o
   2   6   9      137.62      121.13      4.70 o
   3   6   9        5.04        7.06      2.13 o
   4   6   9        8.86       10.21      4.54 o
   5   6   9      205.66      198.07     16.43 o
 -10   7   9       23.38       36.30      6.53 o
  -9   7   9        1.45        9.29     16.20 o
  -8   7   9        2.13        1.02      2.32 o
  -7   7   9       51.89       36.24      2.84 o
  -6   7   9        0.54        1.63      1.87 o
  -5   7   9        3.95        3.02      1.71 o
  -4   7   9       96.93      105.29      5.71 o
  -3   7   9      146.02      154.56      4.56 o
  -2   7   9       12.61       10.35      2.29 o
  -1   7   9      221.82      223.04      6.80 o
   0   7   9       61.17       57.83      3.07 o
   1   7   9       14.75       10.22      2.39 o
   2   7   9       10.19       12.35      3.81 o
   3   7   9       11.85       12.81      4.45 o
   4   7   9        0.04       -6.74      7.64 o
   5   7   9       43.42       42.69      7.82 o
 -10   8   9       25.85       24.70      7.18 o
  -9   8   9       23.14       17.02      5.62 o
  -8   8   9        0.21        5.13      4.47 o
  -7   8   9       19.57       14.35      4.12 o
  -6   8   9        3.56        3.15      1.75 o
  -5   8   9      117.30      117.41      4.07 o
  -4   8   9       11.56       12.95      1.43 o
  -3   8   9      474.33      493.79     12.74 o
  -2   8   9       26.84       24.02      3.86 o
  -1   8   9        9.55        9.27      2.47 o
   0   8   9       12.39       10.20      3.50 o
   1   8   9        9.59       13.68      3.17 o
   2   8   9       13.36       12.83      5.44 o
   3   8   9        6.72       14.69      4.26 o
   4   8   9       14.40       15.37      5.38 o
  -9   9   9       52.22       43.00      8.42 o
  -8   9   9        0.23        1.80      4.40 o
  -7   9   9        0.22        2.59      3.89 o
  -6   9   9        4.94        8.65      4.29 o
  -5   9   9        0.23        1.46      2.12 o
  -4   9   9       23.36       22.27      1.71 o
  -3   9   9        5.16        4.79      2.04 o
  -2   9   9      101.69      100.06      8.70 o
  -1   9   9        2.80        0.73      3.18 o
   0   9   9        0.59        4.52      2.76 o
   1   9   9       54.64       55.48      7.10 o
   2   9   9      121.11      134.18      9.21 o
   3   9   9       31.41       24.22      4.57 o
   4   9   9        1.57        1.52      4.85 o
  -9  10   9       97.49       99.05     11.82 o
  -8  10   9       25.21       31.02      8.27 o
  -7  10   9       12.05       15.02      7.01 o
  -6  10   9       29.88       33.98      4.71 o
  -5  10   9        5.88        4.10      5.43 o
  -4  10   9       23.15       23.23      3.73 o
  -3  10   9       64.12       65.58      4.28 o
  -2  10   9       79.18       76.60      6.67 o
  -1  10   9       39.63       36.52      5.14 o
   0  10   9      108.62      141.01      9.32 o
   1  10   9        9.50       11.05      3.88 o
   2  10   9       27.20       33.05      5.32 o
   3  10   9        1.20        1.36      3.91 o
  -8  11   9      108.76      116.98     12.21 o
  -7  11   9        2.95       -0.41      4.33 o
  -6  11   9       29.22       12.98      4.99 o
  -5  11   9       58.25       68.37      6.53 o
  -4  11   9       74.65       62.89      6.13 o
  -3  11   9       73.95       67.67      5.77 o
  -2  11   9       62.95       61.26      6.40 o
  -1  11   9       67.52       75.60     11.82 o
   0  11   9        0.04       -0.32      4.05 o
   1  11   9       16.00       14.80      4.59 o
   2  11   9        9.25       21.50      4.98 o
   3  11   9       19.25       22.26      5.56 o
  -7  12   9        5.86        3.78      4.88 o
  -6  12   9        3.73       -5.43      4.51 o
  -5  12   9        0.10        2.53      6.45 o
  -4  12   9       15.47       17.95      5.84 o
  -3  12   9      197.81      234.04     14.69 o
  -2  12   9       39.89       47.32      7.91 o
  -1  12   9       32.37       42.75      9.37 o
   0  12   9        9.25       14.47      4.78 o
   1  12   9        8.97       13.32      4.61 o
   2  12   9       26.81       20.68      7.87 o
  -6  13   9       42.50       42.90      7.84 o
  -5  13   9       16.24       30.69     10.08 o
  -4  13   9       21.32       26.74     15.10 o
  -3  13   9        0.67       -5.27      4.46 o
  -2  13   9       24.98       28.72      6.25 o
  -1  13   9       24.51       22.32      6.56 o
   0  13   9        4.56        4.86      5.40 o
   1  13   9       30.84       23.00      7.64 o
  -5  14   9        0.15      -13.84      9.80 o
  -4  14   9       34.69       25.28      6.65 o
  -3  14   9       18.76       25.53      6.72 o
  -2  14   9       10.72       12.54      5.95 o
  -1  14   9        5.21       -2.05      6.37 o
   0  14   9        0.04       -5.95      6.41 o
 -10   0  10       40.03       51.01      8.92 o
  -9   0  10        1.94        9.15      4.30 o
  -8   0  10       53.12       53.65      5.69 o
  -7   0  10        7.92        3.11      2.07 o
  -6   0  10       81.64       65.59      4.09 o
  -5   0  10      320.60      290.92     10.42 o
  -4   0  10      816.66      784.62     33.76 o
  -3   0  10        6.65        9.29      1.28 o
  -2   0  10       48.78       39.74      5.78 o
  -1   0  10      253.06      267.69     16.32 o
   0   0  10       11.29        6.46      4.09 o
   1   0  10      285.97      311.02     26.01 o
   2   0  10       31.19       29.97      6.78 o
   3   0  10      502.65      481.02     50.15 o
   4   0  10       18.52       19.47      3.88 o
   5   0  10       17.20       31.56      8.36 o
 -10   1  10      547.41      744.11     73.96 o
  -9   1  10      301.65      331.92     19.90 o
  -8   1  10        0.84        0.83      2.07 o
  -7   1  10        2.17        3.15      1.61 o
  -6   1  10       58.02       53.45      2.65 o
  -5   1  10        4.64        3.42      1.06 o
  -4   1  10       46.61       40.84      1.87 o
  -3   1  10        9.03       12.89      1.42 o
  -2   1  10       67.53       71.03      3.71 o
  -1   1  10        4.25        4.55      2.61 o
   0   1  10       48.27       42.31      4.04 o
   1   1  10       21.01       16.43      8.17 o
   2   1  10      175.34      187.61      9.93 o
   3   1  10        1.34        1.50      1.46 o
   4   1  10        0.15        0.33      1.97 o
   5   1  10        6.95        3.35      3.08 o
 -10   2  10       48.29       45.61      6.57 o
  -9   2  10      109.66       99.58      7.63 o
  -8   2  10       26.20       32.30      3.56 o
  -7   2  10        4.97        6.49      1.65 o
  -6   2  10       52.15       52.02      2.63 o
  -5   2  10        1.17        0.49      0.98 o
  -4   2  10       52.68       48.14      1.79 o
  -3   2  10       38.29       34.03      3.25 o
  -2   2  10       16.14       13.39      1.53 o
  -1   2  10        6.41        5.00      1.08 o
   0   2  10        7.94        6.82      0.97 o
   1   2  10        1.56        1.44      1.03 o
   2   2  10        1.24        2.51      1.38 o
   3   2  10        4.90        1.59      1.90 o
   4   2  10        1.02        3.89      2.45 o
 -10   3  10       12.50        4.98      4.23 o
  -9   3  10       53.98       70.04      6.25 o
  -8   3  10        6.96       15.63      3.61 o
  -7   3  10        1.43        2.88      1.96 o
  -6   3  10      206.67      195.23      6.41 o
  -5   3  10      266.01      263.30      7.31 o
  -4   3  10        7.86       10.40      1.26 o
  -3   3  10       23.55       16.33      2.25 o
  -2   3  10      104.77       98.21      4.28 o
  -1   3  10       18.63       18.83      2.26 o
   0   3  10       28.83       25.50      1.95 o
   1   3  10      521.74      531.43     15.07 o
   2   3  10      207.66      226.03      8.39 o
   3   3  10       52.59       52.77      5.36 o
   4   3  10        7.51        8.73      2.56 o
 -10   4  10        6.27        1.49      4.14 o
  -9   4  10        1.08       -0.27      2.96 o
  -8   4  10       21.23       33.59      4.50 o
  -7   4  10      117.53      130.49      6.62 o
  -6   4  10      393.99      378.85     11.59 o
  -5   4  10       10.87        8.34      2.16 o
  -4   4  10       16.81       19.42      1.66 o
  -3   4  10      147.73      141.31      6.30 o
  -2   4  10       17.16       18.01      2.10 o
  -1   4  10       98.52       95.36      4.05 o
   0   4  10       50.22       51.11      2.53 o
   1   4  10      205.07      188.92      6.84 o
   2   4  10       48.21       45.61      3.71 o
   3   4  10       35.53       28.08      3.72 o
   4   4  10       16.64       10.02      3.31 o
 -10   5  10      128.42      141.33     20.34 o
  -9   5  10       64.24       66.46      6.69 o
  -8   5  10       21.20       17.38      4.34 o
  -7   5  10        0.05        0.44      2.34 o
  -6   5  10       53.83       50.70      3.42 o
  -5   5  10      554.97      564.61     18.39 o
  -4   5  10       14.55       11.55      2.07 o
  -3   5  10        2.53        3.19      1.95 o
  -2   5  10       11.33       15.47      2.90 o
  -1   5  10       10.01        8.86      1.96 o
   0   5  10       16.11       12.26      1.62 o
   1   5  10       51.59       39.07      2.81 o
   2   5  10        1.09        3.66      2.54 o
   3   5  10      102.32      127.35     11.27 o
   4   5  10        0.00       -5.49      3.93 o
 -10   6  10        1.04       -7.58      8.02 o
  -9   6  10      129.35      123.33     10.56 o
  -8   6  10      167.42      167.89     10.20 o
  -7   6  10        3.27       13.87      3.76 o
  -6   6  10        8.76       12.84      2.94 o
  -5   6  10      111.33      119.16      6.83 o
  -4   6  10       33.62       33.03      1.25 o
  -3   6  10      140.64      154.12      7.29 o
  -2   6  10       75.05       72.78      3.67 o
  -1   6  10        0.12        1.40      1.58 o
   0   6  10      192.42      223.96      8.90 o
   1   6  10       56.05       61.92      4.06 o
   2   6  10        0.10        6.33      4.23 o
   3   6  10       64.46       73.88     12.60 o
   4   6  10      107.30      108.63     10.84 o
  -9   7  10       21.69       10.30      5.16 o
  -8   7  10       53.23       59.50      7.91 o
  -7   7  10        0.50        7.25      5.10 o
  -6   7  10       62.06       61.35      4.83 o
  -5   7  10       38.78       38.75      4.88 o
  -4   7  10      101.32       99.49      4.41 o
  -3   7  10        9.06        6.37      1.71 o
  -2   7  10       73.49       74.63      5.57 o
  -1   7  10      195.55      204.09      9.03 o
   0   7  10        4.78        3.49      6.24 o
   1   7  10      147.26      151.47     10.21 o
   2   7  10       61.84       85.96      7.43 o
   3   7  10        0.85       -1.37      6.83 o
  -9   8  10       14.10       19.80      5.81 o
  -8   8  10       44.51       44.75     11.36 o
  -7   8  10       18.21       12.47      7.42 o
  -6   8  10       22.08       21.77      5.85 o
  -5   8  10       34.68       48.15     11.49 o
  -4   8  10        2.33        1.39      1.83 o
  -3   8  10      468.48      501.29     20.41 o
  -2   8  10        1.20        3.61      3.31 o
  -1   8  10       11.72       14.76      3.95 o
   0   8  10       42.56       60.16     10.18 o
   1   8  10       40.45       48.24      6.00 o
   2   8  10       37.40       36.37      5.48 o
   3   8  10       10.22       -0.97      4.13 o
  -8   9  10       32.11       33.41      6.65 o
  -7   9  10       16.37       20.62      4.87 o
  -6   9  10        0.19       -1.26      4.22 o
  -5   9  10        0.66        4.79      5.03 o
  -4   9  10      109.01      111.28     12.63 o
  -3   9  10       40.97       43.02      7.38 o
  -2   9  10        5.76        4.49      3.76 o
  -1   9  10        7.44        2.30      4.24 o
   0   9  10       42.76       55.84      6.07 o
   1   9  10       18.46       16.41      4.31 o
   2   9  10       75.94      117.62      9.21 o
  -8  10  10        7.87        5.65      6.94 o
  -7  10  10        1.65        2.50      6.43 o
  -6  10  10        1.34        3.28      7.51 o
  -5  10  10       23.08       25.59      6.34 o
  -4  10  10        8.82        6.21      6.18 o
  -3  10  10       37.87       45.18      6.47 o
  -2  10  10        2.01        0.81      3.60 o
  -1  10  10       59.90       77.63      6.75 o
   0  10  10        0.84       -0.96      4.13 o
   1  10  10        2.12        2.79      3.96 o
   2  10  10       24.87       23.05      5.45 o
  -7  11  10        2.09        6.68      5.51 o
  -6  11  10        5.41        3.84      4.35 o
  -5  11  10        9.61       14.98      9.04 o
  -4  11  10       24.31       31.90      7.10 o
  -3  11  10       22.96       11.08      5.02 o
  -2  11  10        5.52        3.32      9.88 o
  -1  11  10       36.62       43.14      4.99 o
   0  11  10       49.43       64.60      7.03 o
   1  11  10       74.25       77.27      8.14 o
  -6  12  10       49.38       41.06      8.34 o
  -5  12  10       21.56       24.71     10.08 o
  -4  12  10       15.45        9.46      5.54 o
  -3  12  10       12.28       15.49      6.79 o
  -2  12  10       53.46       51.48      7.65 o
  -1  12  10        2.88        6.44      4.69 o
   0  12  10       81.03      116.73     10.75 o
  -4  13  10       21.86       23.38      6.53 o
  -3  13  10       84.40       95.64      8.72 o
  -2  13  10       55.56       69.45     15.92 o
 -10   1  11       13.95       13.41      3.96 o
  -9   1  11      149.86      177.65     11.56 o
  -8   1  11        1.75        1.35      2.43 o
  -7   1  11        7.58        8.95      2.62 o
  -6   1  11       71.94       80.25      4.65 o
  -5   1  11      139.65      126.63      7.57 o
  -4   1  11       36.61       37.66      1.55 o
  -3   1  11       50.54       43.83      2.49 o
  -2   1  11        0.62        3.17      2.93 o
  -1   1  11       24.69       28.04      4.20 o
   0   1  11       10.39       12.02      3.42 o
   1   1  11       56.14       51.63      6.11 o
   2   1  11       12.59        8.30      3.54 o
   3   1  11       29.50       34.94      6.77 o
  -9   2  11      117.58      146.05      9.23 o
  -8   2  11      139.86      159.12      9.82 o
  -7   2  11        0.57        1.68      2.70 o
  -6   2  11       42.22       32.00      3.24 o
  -5   2  11        0.99        0.98      1.00 o
  -4   2  11        0.04        3.45      2.21 o
  -3   2  11       85.34       73.63      3.95 o
  -2   2  11        0.05       -0.40      1.33 o
  -1   2  11        0.86       -1.31      4.30 o
   0   2  11       31.86       26.92      3.67 o
   1   2  11      157.40      189.13     24.06 o
   2   2  11        0.01       -2.77      3.12 o
   3   2  11       32.29       40.89      6.28 o
  -9   3  11        7.72        7.83      4.41 o
  -8   3  11        0.91       -1.20      3.07 o
  -7   3  11      140.41      128.22      7.96 o
  -6   3  11       65.21       60.02      3.59 o
  -5   3  11       49.48       47.23      3.34 o
  -4   3  11        0.78        1.12      2.35 o
  -3   3  11      125.37      119.12      5.23 o
  -2   3  11       30.49       27.79      2.16 o
  -1   3  11       62.09       80.86      5.79 o
   0   3  11       10.83       14.16      1.89 o
   1   3  11      182.11      208.05      9.96 o
   2   3  11        0.22        2.49      1.95 o
   3   3  11       19.31        9.74      7.10 o
  -9   4  11        1.51       -1.30      4.83 o
  -8   4  11      106.38       91.85      8.58 o
  -7   4  11       31.25       46.31      4.36 o
  -6   4  11        0.35        1.53      2.18 o
  -5   4  11       15.87        8.67      1.25 o
  -4   4  11       34.49       31.37      4.07 o
  -3   4  11       35.97       29.85      4.76 o
  -2   4  11        1.80        0.65      3.09 o
  -1   4  11       27.70       22.93      3.07 o
   0   4  11       54.28       48.89      3.29 o
   1   4  11       14.74       13.22      2.44 o
   2   4  11        8.85        7.61      2.48 o
   3   4  11       75.34       63.43      7.00 o
  -9   5  11       23.36       18.86      4.51 o
  -8   5  11        2.62        2.77      4.09 o
  -7   5  11       89.77      103.02      9.03 o
  -6   5  11        0.54        3.49      2.20 o
  -5   5  11       34.58       29.14      2.39 o
  -4   5  11        0.18       -0.38      2.29 o
  -3   5  11       14.02       10.73      2.56 o
  -2   5  11       23.14       18.65      3.67 o
  -1   5  11      233.97      256.55     10.44 o
   0   5  11       10.47        6.97      3.67 o
   1   5  11       49.95       60.23      5.32 o
   2   5  11       22.45       16.45      3.83 o
  -9   6  11       50.63       48.07     11.57 o
  -8   6  11       49.15       62.87     10.31 o
  -7   6  11        3.34       -3.56      4.89 o
  -6   6  11      122.94      120.52     11.48 o
  -5   6  11       56.02       45.62      4.01 o
  -4   6  11       41.63       34.14      3.92 o
  -3   6  11      109.08      124.50      7.54 o
  -2   6  11      317.34      388.54     18.83 o
  -1   6  11      118.13      125.99      7.22 o
   0   6  11        8.24        5.46      5.21 o
   1   6  11       48.94       39.80      5.03 o
   2   6  11        1.89       -1.46      3.54 o
  -8   7  11       22.12       39.23      9.67 o
  -7   7  11       15.70       19.06      6.61 o
  -6   7  11       18.71       29.15      6.93 o
  -5   7  11      174.13      198.57     14.09 o
  -4   7  11        3.80       -3.22      6.33 o
  -3   7  11      224.13      274.36     15.72 o
  -2   7  11       11.55       14.86      3.90 o
  -1   7  11        7.19        9.31      3.90 o
   0   7  11       33.95       50.49      5.38 o
   1   7  11       25.04       30.50      5.02 o
   2   7  11       10.21       25.15      5.09 o
  -8   8  11       37.18       36.07      7.95 o
  -7   8  11       10.70       16.53      6.22 o
  -6   8  11       12.41       15.71      5.80 o
  -5   8  11        5.18        2.51      2.27 o
  -4   8  11       75.39       59.65      6.67 o
  -3   8  11       88.64       89.78      9.24 o
  -2   8  11       21.93       37.09      6.74 o
  -1   8  11       45.12       56.01      5.50 o
   0   8  11       23.37       26.33      5.19 o
   1   8  11        1.42        7.44      4.54 o
  -7   9  11       11.26       11.91      9.85 o
  -6   9  11       11.23        4.09      6.50 o
  -5   9  11      131.55      132.80     15.23 o
  -4   9  11        6.55        6.33      5.22 o
  -3   9  11        1.44        1.26      6.69 o
  -2   9  11        0.01       -1.30      4.40 o
  -1   9  11       13.02       17.54      4.61 o
   0   9  11       45.40       40.52      5.01 o
   1   9  11       99.28      109.11     10.98 o
  -6  10  11        3.22        6.82      6.91 o
  -5  10  11      162.69      208.41     18.77 o
  -4  10  11      126.53      135.34     11.26 o
  -3  10  11       71.30       76.86     11.71 o
  -2  10  11       15.79       14.42      9.20 o
  -1  10  11       13.81        9.32      4.61 o
   0  10  11        3.97        0.35      4.24 o
  -5  11  11        7.06        6.71      6.42 o
  -4  11  11        9.54       14.78      8.71 o
  -3  11  11        5.59       11.36      5.85 o
  -2  11  11       77.82       66.42      7.05 o
  -8   0  12      195.41      238.42     20.34 o
  -7   0  12       17.02       25.73      4.31 o
  -6   0  12        7.32        7.25      2.99 o
  -5   0  12      113.68       98.98      7.97 o
  -4   0  12        2.72        0.02      5.09 o
  -3   0  12      348.66      424.32     23.33 o
  -2   0  12       14.91       14.54      5.60 o
  -1   0  12        3.19        1.00      7.03 o
   0   0  12      117.65      121.83     15.88 o
   1   0  12       40.37       37.76      7.91 o
  -8   1  12       49.89       44.55      5.95 o
  -7   1  12        1.33        4.06      2.52 o
  -6   1  12       15.63       20.58      3.07 o
  -5   1  12       15.20       13.71      2.27 o
  -4   1  12       14.90       12.62      2.16 o
  -3   1  12       71.75       76.22      5.56 o
  -2   1  12        1.72        5.65      2.80 o
  -1   1  12        7.52       11.07      4.03 o
   0   1  12        1.30       -2.47      3.86 o
   1   1  12       36.12       28.72      5.21 o
  -8   2  12       28.01       28.14      4.16 o
  -7   2  12       24.95       23.14      4.34 o
  -6   2  12        0.02       -1.27      2.19 o
  -5   2  12       45.51       57.84      6.09 o
  -4   2  12       40.39       34.29      3.09 o
  -3   2  12       17.79       15.69      3.76 o
  -2   2  12      132.11      151.43     10.42 o
  -1   2  12        9.08        3.35      3.27 o
   0   2  12       84.11       81.92      6.55 o
   1   2  12        5.64        2.32      4.39 o
  -8   3  12        0.95       -2.33      3.40 o
  -7   3  12       10.12       16.18      2.67 o
  -6   3  12       19.03       22.87      3.00 o
  -5   3  12       59.53       64.22      5.44 o
  -4   3  12       85.59       77.47      5.32 o
  -3   3  12       17.22       19.07      3.11 o
  -2   3  12       25.63       25.42      5.43 o
  -1   3  12        6.98        6.53      4.43 o
   0   3  12       24.69       29.16      6.41 o
   1   3  12        6.90        5.62      6.51 o
  -8   4  12       39.18       33.76      4.30 o
  -7   4  12       31.09       39.99      4.68 o
  -6   4  12       19.19       12.05      2.16 o
  -5   4  12       20.21       19.53      4.09 o
  -4   4  12        8.34        7.34      2.71 o
  -3   4  12       10.01       13.40      2.76 o
  -2   4  12      100.20      108.14      8.13 o
  -1   4  12        3.88        2.96      6.08 o
   0   4  12        0.31        2.99      6.53 o
   1   4  12        0.02        3.92      6.22 o
  -7   5  12       47.41       39.64      4.44 o
  -6   5  12        0.05       11.36      6.89 o
  -5   5  12        6.31        1.59      4.53 o
  -4   5  12      139.30      153.93      9.83 o
  -3   5  12       30.57       33.20      4.41 o
  -2   5  12        8.15        8.81      3.14 o
  -1   5  12       24.95       19.48      3.50 o
   0   5  12        7.63        1.74      2.78 o
   1   5  12       15.58       12.09      8.26 o
  -7   6  12       57.65       58.96      6.01 o
  -6   6  12        7.84       10.43      5.76 o
  -5   6  12       17.27       27.12      7.06 o
  -4   6  12       82.65       84.04      6.81 o
  -3   6  12       74.81       96.16     11.51 o
  -2   6  12       16.62       10.33      4.66 o
  -1   6  12       26.59       18.67      5.60 o
   0   6  12        3.79        1.65      3.62 o
  -6   7  12      150.40      156.94     18.12 o
  -5   7  12       22.33       22.21      7.15 o
  -4   7  12        4.41        5.81      3.52 o
  -3   7  12        1.01        3.10      3.99 o
  -2   7  12       26.34       28.06      4.49 o
  -1   7  12        6.94       11.15      4.42 o
  -5   8  12       12.27       24.30      6.70 o
  -4   8  12        5.68        6.79      5.09 o
  -3   8  12        0.32        0.22      4.08 o
  -2   8  12       31.62       31.91      7.05 o
  -6   1  13      132.05      189.07     11.58 o
  -5   1  13       10.49        4.79      3.64 o
  -4   1  13       32.07       50.50      5.52 o
  -3   1  13       31.75       26.51      6.18 o
  -2   1  13        2.93        0.64      5.19 o
  -1   1  13       89.26       88.79     14.18 o
  -6   2  13       89.21      109.68      8.98 o
  -5   2  13      123.77      118.12      7.46 o
  -4   2  13       12.75       19.97      5.23 o
  -3   2  13       10.14       11.94      4.51 o
  -2   2  13        1.92        6.10      5.25 o
  -1   2  13        1.39       -7.14      6.23 o
  -6   3  13        0.03        1.72      3.93 o
  -5   3  13       54.08       47.89      5.55 o
  -4   3  13        4.45        5.21      6.51 o
  -3   3  13       25.73       38.45      6.99 o
  -2   3  13      201.85      218.08     17.79 o
  -5   4  13       19.08       23.00      4.76 o
  -4   4  13        4.47       13.05      3.61 o
  -3   4  13        1.17       10.47      6.61 o
  -2   4  13       53.44       71.39     11.10 o
  -4   5  13        7.69        7.84      4.13 o
 
